# Supplementary material for: International genomic definition of pneumococcal lineages, to contextualise disease, antibiotic resistance and vaccine impact
Source: eBioMedicine. 2019 Apr 16;43:338–46. doi: 10.1016/j.ebiom.2019.04.021 (PMC6557916; doi:10.1016/j.ebiom.2019.04.021)
Supplement: Supplementary file 1 — Supplementary T1-T21 [file mmc1.xlsx]

## Sheet: T1-GPS dataset
ID	ERR	In_Silico_St	CC	In_Silico_Serotype	Pheno_Serotype_Method	pheno_serotype	Phenotype_serotype_vs_geno_serotype	GPSC	GPSC type	GPSC-PCV13-type pre-PCV	GPSC-PCV-type pre-PCV	Vaccine_Period	Vaccine_Status	PCV13_Status	Country	Country_lat	Country_long	Continent	Year	Date (mid-year if day/month unknown)	Sex	Age_group	HIV status	Source	Disease	Clinical_Manifest	Ast_Penicillin	Penicillin	Penicillin_CLSI_meningitis	Penicillin_CLSI_non-meningitis	Ast_Chloramphenicol	Chloramphenicol	Chloramphenicol_CLSI	Ast_Erythromycin	Erythromycin	Erythromycin_CLSI	Ast_Tetracycline	Tetracycline	Tetracycline_CLSI	Ast_Trim_Sulfa	Trim_Sulfa	Trim_Sulfa_CLSI	PBP_Code(1A--2B--2X)	Predicted_PEN_MIC	Predicted_PEN_MIC_CLSI_meningitis	Corrected_PEN_MIC_CLSI_meningitis	Predicted_PEN_MIC_CLSI_non-meningitis	SXT_geno	SXT_predict_by_geno_CLSI
20925_3#41	ERR1756426	1	ST1	15BC	Quellung	15B	CONCORDANT	561	Rare	NA	NA	Pre-PCV	PCV20 (Pfizer)	NVT	India	20.5937	78.9629	Asia	2014	2014.33	F	>2<=5	missing	blood	bacteraemia	Disease	missing	missing	missing	missing	missing	missing	missing	missing	missing	missing	missing	missing	missing	missing	missing	missing	1--0--6	0.03	S	S	S	neg	S
19341_3#29	ERR1453677	99	ST99	11A	PCR and Quellung	11A	CONCORDANT	73	Rare	NA	NA	Post-PCV13	PCV20 (Pfizer)	NVT	China	35.8617	104.195	Asia	2012	2012.5	missing	<=2	missing	nasopharynx	carriage	Carriage	E-test	0.008	S	S	missing	missing	missing	Disc diffusion	R (CLSI)	R	missing	missing	missing	missing	missing	missing	23--81--0	0.03	S	S	S	FolA,FolP	R
19341_2#166	ERR1453633	6209	ST6209	6C	PCR and Quellung	6C	CONCORDANT	165	Rare	NA	NA	Post-PCV7	NVT	NVT	China	35.8617	104.195	Asia	2010	2010.5	missing	>2<=5	missing	nasopharynx	carriage	Carriage	E-test	0.002	S	S	missing	missing	missing	Disc diffusion	R (CLSI)	R	missing	missing	missing	missing	missing	missing	2--4--3	0.03	S	S	S	FolP	I
11658_1#81	ERR433847	3579	ST3579	1	Latex agglutination	1	CONCORDANT	2	Dominant	VT-only	PCV10-VT-only	Pre-PCV	PCV10	VT	The Gambia	13.4432	-15.3101	Africa	1998	1998.33	M	>24<=44	missing	blood	missing	Disease	E-test	0.012	S	S	E-test	1.5	S	E-test	0.016	S	E-test	24	R	E-test	0.19	S	2--0--0	0.03	S	S	S	neg	S
11791_1#49	ERR438992	5509	ST5509	46	Latex agglutination	46	CONCORDANT	88	Intermediate	NVT>50%	NVT>50%	Pre-PCV	NVT	NVT	The Gambia	13.4432	-15.3101	Africa	1998	1998.92	M	<=2	missing	blood	missing	Disease	E-test	0.012	S	S	E-test	12	R	E-test	0.016	S	E-test	32	R	E-test	1	I	23--2--gps8	0.12	R	R	S	FolP	I
19341_3#22	ERR1453670	6832	ST6832	4	PCR and Quellung	4	CONCORDANT	162	Intermediate	VT-only	PCV7-VT-only	Post-PCV7	PCV7	VT	China	35.8617	104.195	Asia	2011	2011.5	missing	<=2	missing	nasopharynx	carriage	Carriage	E-test	0.012	S	S	missing	missing	missing	Disc diffusion	R (CLSI)	R	missing	missing	missing	missing	missing	missing	23--0--2	0.03	S	S	S	neg	S
11658_1#89	ERR433854	9569	ST9569	13	Latex agglutination	13	CONCORDANT	413	Rare	NA	NA	Pre-PCV	NVT	NVT	The Gambia	13.4432	-15.3101	Africa	1998	1998.92	M	>5<=15	missing	ascitic fluid	missing	Disease	E-test	0.012	S	S	E-test	0.75	S	E-test	0.016	S	E-test	24	R	E-test	0.125	S	2--0--0	0.03	S	S	S	neg	S
15682_2#72	ERR884465	36	ST36	23F	missing	23F	CONCORDANT	7	Dominant	VT>=50%	VT>=50%	No universal introduction of PCV	PCV7	VT	Poland	51.9194	19.1451	Europe	2013	2013.75	M	<=2	missing	csf	meningitis/sepsis	Disease	E-test	0.023	S	S	E-test	1.5	S	Disc diffusion	30	S	missing	missing	missing	missing	missing	missing	0--0--2	0.03	S	S	S	neg	S
15682_2#71	ERR884464	36	ST36	23F	missing	23F	CONCORDANT	7	Dominant	VT>=50%	VT>=50%	No universal introduction of PCV	PCV7	VT	Poland	51.9194	19.1451	Europe	2013	2013.75	M	<=2	missing	blood	sepsis	Disease	E-test	0.016	S	S	E-test	2	S	Disc diffusion	26	S	missing	missing	missing	missing	missing	missing	0--0--2	0.03	S	S	S	neg	S
15682_1#78	ERR884376	36	ST36	23F	missing	23F	CONCORDANT	7	Dominant	VT>=50%	VT>=50%	No universal introduction of PCV	PCV7	VT	Poland	51.9194	19.1451	Europe	2011	2011.08	F	<=2	missing	blood	meningitis/sepsis	Disease	E-test	0.03	S	S	E-test	2	S	Disc diffusion	26	S	Disc diffusion	32	S	Disc diffusion	25	S	0--0--2	0.03	S	S	S	neg	S
15682_2#40	ERR884433	1022	ST1022	4	missing	4	CONCORDANT	162	Intermediate	VT-only	PCV7-VT-only	No universal introduction of PCV	PCV7	VT	Poland	51.9194	19.1451	Europe	2012	2012.75	M	>2<=5	missing	csf	meningitis	Disease	E-test	0.008	S	S	E-test	1.5	S	Disc diffusion	38	S	missing	missing	missing	missing	missing	missing	23--0--2	0.03	S	S	S	neg	S
15682_2#26	ERR884419	2459	ST2459	6B	missing	6B	CONCORDANT	24	Intermediate	VT-only	PCV13-VT-only	No universal introduction of PCV	PCV7	VT	Poland	51.9194	19.1451	Europe	2012	2012.33	M	<=2	missing	blood	meningitis/sepsis	Disease	E-test	0.03	S	S	E-test	3	S	Disc diffusion	26	S	Disc diffusion	30	S	Disc diffusion	28	S	0--0--0	0.03	S	S	S	neg	S
22841_2#179	ERR2090910	36	ST36	23F	Quellung	23F	CONCORDANT	7	Dominant	VT>=50%	VT>=50%	Pre-PCV	PCV7	VT	Israel	31.0461	34.8516	Asia	2005	2005.5	F	<=2	missing	blood/csf	missing	Disease	missing	missing	missing	missing	missing	missing	missing	missing	missing	missing	missing	missing	missing	missing	missing	missing	0--0--2	0.03	S	S	S	neg	S
21127_1#38	ERR1788236	36	ST36	23F	multiplex PCR	23F	Missing	7	Dominant	VT>=50%	VT>=50%	No universal introduction of PCV	PCV7	VT	Belarus	53.7098	27.9534	Europe	2013	2013.75	M	<=2	missing	middle ear fluid	acute otitis media	Disease	Broth dilution	0.016	S	S	Broth dilution	2	S	Broth dilution	0.032	S	Broth dilution	0.125	S	Broth dilution	0.25	S	0--0--2	0.03	S	S	S	neg	S
21053_8#187	ERR1788198	36	ST36	23F	quellung; latex agglutination	23F	CONCORDANT	7	Dominant	VT>=50%	VT>=50%	Pre-PCV	PCV7	VT	RUSSIAN FEDERATION	61.524	105.319	Europe	2014	2014.25	F	<=2	missing	nasopharynx	nasopharyngitis	Carriage	missing	missing	missing	missing	Disc diffusion	30	S	Disc diffusion	31	S	missing	missing	missing	Disc diffusion	6	R	0--0--12	0.03	S	S	S	neg	S
15608_4#71	ERR876689	36	ST36	23F	Quellung	23F	CONCORDANT	7	Dominant	VT>=50%	VT>=50%	Pre-PCV	PCV7	VT	Trinidad and Tobago	10.6918	-61.2225	North America	2011	2011.5	M	<=2	missing	ear	otitis media	Disease	missing	missing	missing	missing	missing	missing	missing	missing	missing	missing	missing	missing	missing	missing	missing	missing	0--0--83	0.03	S	S	S	neg	S
15682_2#48	ERR884441	36	ST36	23F	missing	23F	CONCORDANT	7	Dominant	VT>=50%	VT>=50%	No universal introduction of PCV	PCV7	VT	Poland	51.9194	19.1451	Europe	2012	2012.92	F	>2<=5	missing	blood	pneumonia	Disease	E-test	0.016	S	S	E-test	2	S	Disc diffusion	25	S	missing	missing	missing	missing	missing	missing	0--0--2	0.03	S	S	S	neg	S
15608_3#18	ERR876543	36	ST36	23F	Quellung	23F	CONCORDANT	7	Dominant	VT>=50%	VT>=50%	Pre-PCV	PCV7	VT	USA	37.0902	-95.7129	North America	1999	1999.33	missing	>65	missing	blood	bacteremia	Disease	Broth dilution	0.03	S	S	Broth dilution	2	S	Broth dilution	0.06	S	Broth dilution	1	S	Broth dilution	0.25	S	0--0--2	0.03	S	S	S	neg	S
15608_2#71	ERR876501	36	ST36	23F	Quellung	23F	CONCORDANT	7	Dominant	VT>=50%	VT>=50%	Pre-PCV	PCV7	VT	USA	37.0902	-95.7129	North America	1999	1999.83	missing	>2<=5	missing	blood	meningitis	Disease	Broth dilution	0.03	S	S	Broth dilution	4	S	Broth dilution	0.06	S	Broth dilution	1	S	Broth dilution	0.12	S	0--0--2	0.03	S	S	S	neg	S
15608_2#69	ERR876499	36	ST36	23F	Quellung	23F	CONCORDANT	7	Dominant	VT>=50%	VT>=50%	Pre-PCV	PCV7	VT	USA	37.0902	-95.7129	North America	1999	1999.75	missing	>2<=5	missing	blood	bacteremia	Disease	Broth dilution	0.03	S	S	Broth dilution	2	S	Broth dilution	0.06	S	Broth dilution	1	S	Broth dilution	0.25	S	0--0--83	0.03	S	S	S	neg	S
15277_1#7	ERR845740	36	ST36	23F	Quellung	23F	CONCORDANT	7	Dominant	VT>=50%	VT>=50%	Pre-PCV	PCV7	VT	USA	37.0902	-95.7129	North America	2000	2000.08	missing	<=2	missing	blood	bacteremia	Disease	Broth dilution	0.03	S	S	Broth dilution	2	S	Broth dilution	0.06	S	Broth dilution	<=2	S	Broth dilution	0.25	S	0--0--2	0.03	S	S	S	neg	S
14673_3#61	ERR742562	36	ST36	23F	Quellung	23F	CONCORDANT	7	Dominant	VT>=50%	VT>=50%	Post-PCV7	PCV7	VT	USA	37.0902	-95.7129	North America	2002	2002.92	missing	>65	missing	blood	pneumonia	Disease	Broth dilution	0.03	S	S	Broth dilution	4	S	Broth dilution	0.12	S	Broth dilution	<2	S	Broth dilution	0.25	S	0--0--2	0.03	S	S	S	neg	S
14673_3#52	ERR742553	36	ST36	23F	Quellung	23F	CONCORDANT	7	Dominant	VT>=50%	VT>=50%	Post-PCV7	PCV7	VT	USA	37.0902	-95.7129	North America	2002	2002.08	missing	>24<=44	missing	blood	bacteremia	Disease	Broth dilution	0.03	S	S	Broth dilution	4	S	Broth dilution	0.06	S	Broth dilution	<=2	S	Broth dilution	0.25	S	0--0--2	0.03	S	S	S	neg	S
14412_1#65	ERR714602	36	ST36	23F	Quellung	23F	CONCORDANT	7	Dominant	VT>=50%	VT>=50%	Pre-PCV	PCV7	VT	South Africa	-30.5595	22.9375	Africa	2006	2006.67	M	<=2	missing	blood	missing	Disease	missing	missing	missing	missing	missing	missing	missing	missing	missing	missing	missing	missing	missing	E-test	0.25	S	0--0--2	0.03	S	S	S	neg	S
12837_4#38	ERR568724	36	ST36	23F	Quellung	23F	CONCORDANT	7	Dominant	VT>=50%	VT>=50%	Pre-PCV	PCV7	VT	South Africa	-30.5595	22.9375	Africa	2006	2006.33	F	>24<=44	missing	blood	missing	Disease	missing	missing	missing	missing	missing	missing	missing	missing	missing	missing	missing	missing	missing	E-test	0.25	S	0--0--2	0.03	S	S	S	neg	S
11657_2#45	ERR433559	36	ST36	23F	Quellung	23F	CONCORDANT	7	Dominant	VT>=50%	VT>=50%	Pre-PCV	PCV7	VT	USA	37.0902	-95.7129	North America	1999	1999	missing	>24<=44	missing	blood	pneumonia	Disease	Broth dilution	0.03	S	S	Broth dilution	2	S	Broth dilution	0.06	S	Broth dilution	1	S	Broth dilution	0.25	S	0--0--2	0.03	S	S	S	neg	S
17175_8#9	ERR1066293	58	ST58	15A	Quellung	15A	CONCORDANT	140	Rare	NA	NA	Post-PCV13	NVT	NVT	South Africa	-30.5595	22.9375	Africa	2014	2014	F	>44<=65	missing	blood	missing	Disease	Broth dilution	0.12	R	S	missing	missing	missing	Broth dilution	0.03	S	Broth dilution	1	S	Broth dilution	4	R	0--0--3	0.03	S	S	S	neg	S
11658_8#4	ERR433945	60	ST60	33F	Quellung	33F	CONCORDANT	3	Dominant	NVT>50%	PCV20-VT-only	Post-PCV7	PCV15 (Merck)	NVT	USA	37.0902	-95.7129	North America	2009	2009.17	missing	<=2	missing	blood	pneumonia	Disease	Broth dilution	0.03	S	S	Broth dilution	4	S	Broth dilution	0.06	S	Broth dilution	<=2	S	Broth dilution	0.5	S	2--4--2	0.03	S	S	S	neg	S
17175_7#77	ERR1066270	70	ST70	13	Quellung	13	CONCORDANT	16	Dominant	VT>=50%	VT>=50%	Post-PCV13	NVT	NVT	South Africa	-30.5595	22.9375	Africa	2014	2014.17	F	<=2	missing	blood	missing	Disease	Broth dilution	0.015	S	S	missing	missing	missing	Broth dilution	0.06	S	Broth dilution	1	S	Broth dilution	0.25	S	23--0--0	0.03	S	S	S	neg	S
12837_5#73	ERR570472	70	ST70	13	Quellung	13	CONCORDANT	16	Dominant	VT>=50%	VT>=50%	Pre-PCV	NVT	NVT	South Africa	-30.5595	22.9375	Africa	2005	2005	M	>44<=65	N	blood	missing	Disease	missing	missing	missing	missing	missing	missing	missing	missing	missing	missing	missing	missing	missing	E-test	0.19	S	23--0--0	0.03	S	S	S	neg	S
19341_3#80	ERR1453728	99	ST99	11A	PCR and Quellung	11D	CONCORDANT to serogroup level	73	Rare	NA	NA	Pre-PCV	PCV20 (Pfizer)	NVT	China	35.8617	104.195	Asia	2009	2009.5	missing	>2<=5	missing	nasopharynx	carriage	Carriage	E-test	0.023	S	S	missing	missing	missing	Disc diffusion	R (CLSI)	R	missing	missing	missing	missing	missing	missing	23--81--0	0.03	S	S	S	FolA,FolP	R
19341_3#17	ERR1453665	99	ST99	11A	PCR and Quellung	11D	CONCORDANT to serogroup level	73	Rare	NA	NA	Post-PCV7	PCV20 (Pfizer)	NVT	China	35.8617	104.195	Asia	2011	2011.5	missing	<=2	missing	nasopharynx	carriage	Carriage	E-test	0.012	S	S	missing	missing	missing	Disc diffusion	R (CLSI)	R	missing	missing	missing	missing	missing	missing	23--81--0	0.03	S	S	S	FolA,FolP	R
18090_2#6	ERR1214514	99	ST99	11A	PCR and Quellung	11A	CONCORDANT	73	Rare	NA	NA	Pre-PCV	PCV20 (Pfizer)	NVT	China	35.8617	104.195	Asia	2000	2000.5	missing	>2<=5	missing	nasopharynx	carriage	Carriage	E-test	0.016	S	S	missing	missing	missing	Disc diffusion	R (CLSI)	R	missing	missing	missing	missing	missing	missing	23--81--0	0.03	S	S	S	FolA,FolP	R
19341_2#94	ERR1453561	496	ST496	18C	PCR and Quellung	18C	CONCORDANT	3	Dominant	NVT>50%	PCV20-VT-only	Pre-PCV	PCV7	VT	China	35.8617	104.195	Asia	1997	1997.5	missing	>2<=5	missing	clinical specimen	IPD	Disease	E-test	0.012	S	S	missing	missing	missing	Disc diffusion	S (CLSI)	S	missing	missing	missing	missing	missing	missing	0--0--0	0.03	S	S	S	neg	S
18090_2#54	ERR1214562	496	ST496	18C	PCR and Quellung	18C	CONCORDANT	3	Dominant	NVT>50%	PCV20-VT-only	Pre-PCV	PCV7	VT	China	35.8617	104.195	Asia	2000	2000.5	missing	>5<=15	missing	nasopharynx	carriage	Carriage	E-test	0.012	S	S	missing	missing	missing	Disc diffusion	S (CLSI)	S	missing	missing	missing	missing	missing	missing	0--0--0	0.03	S	S	S	neg	S
18090_2#49	ERR1214557	496	ST496	18C	PCR and Quellung	18C	CONCORDANT	3	Dominant	NVT>50%	PCV20-VT-only	Pre-PCV	PCV7	VT	China	35.8617	104.195	Asia	2000	2000.5	missing	>2<=5	missing	nasopharynx	carriage	Carriage	E-test	0.016	S	S	missing	missing	missing	Disc diffusion	S (CLSI)	S	missing	missing	missing	missing	missing	missing	0--0--0	0.03	S	S	S	neg	S
18090_2#163	ERR1214671	496	ST496	18C	PCR and Quellung	18C	CONCORDANT	3	Dominant	NVT>50%	PCV20-VT-only	Pre-PCV	PCV7	VT	China	35.8617	104.195	Asia	1997	1997.5	missing	<=2	missing	clinical specimen	IPD	Disease	E-test	0.016	S	S	missing	missing	missing	Disc diffusion	S (CLSI)	S	missing	missing	missing	missing	missing	missing	0--0--0	0.03	S	S	S	neg	S
19341_2#84	ERR1453551	875	ST875	14	PCR and Quellung	14	CONCORDANT	279	Rare	NA	NA	Pre-PCV	PCV7	VT	China	35.8617	104.195	Asia	1997	1997.5	missing	>2<=5	missing	clinical specimen	IPD	Disease	E-test	0.023	S	S	missing	missing	missing	Disc diffusion	R (CLSI)	R	missing	missing	missing	missing	missing	missing	2--4--2	0.03	S	S	S	FolP	I
15608_3#88	ERR876613	1073	ST1073	18C	Quellung	18C	CONCORDANT	50	Intermediate	VT>=50%	VT>=50%	Pre-PCV	PCV7	VT	Slovenia	46.1512	14.9955	Europe	2013	2013.92	F	>2<=5	missing	blood	missing	Disease	E-test	0.016	S	S	E-test	3	S	E-test	0.125	S	E-test	0.125	S	E-test	0.25	S	44--4--0	0.03	S	S	S	neg	S
24775_1#63	ERR2667091	1201	ST1201	19A	PCR and Quellung	19A	CONCORDANT	18	Dominant	VT>=50%	VT>=50%	Post-PCV7	PCV13	VT	China	35.8617	104.195	Asia	2011	2011.5	missing	<=2	missing	clinical specimen	IPD	Disease	Etest	0.012	S	S	missing	missing	missing	Disk diffusion	S (CLSI)	S	missing	missing	missing	missing	missing	missing	2--4--0	0.03	S	S	S	neg	S
22841_4#151	ERR2091260	123	ST123	17F	Quellung	17F	CONCORDANT	50	Intermediate	VT>=50%	VT>=50%	Post-PCV13	NVT	NVT	Israel	31.0461	34.8516	Asia	2012	2012.5	M	>65	missing	blood	missing	Disease	missing	missing	missing	missing	Disk diffusion	27	S	Disk diffusion	32	S	Disk diffusion	32	S	Disk diffusion	24	S	11--0--0	0.03	S	S	S	neg	S
22841_3#155	ERR2091076	123	ST123	13	Quellung	13	CONCORDANT	50	Intermediate	VT>=50%	VT>=50%	Pre-PCV	NVT	NVT	Israel	31.0461	34.8516	Asia	2007	2007.5	F	>65	missing	blood/csf	missing	Disease	missing	missing	missing	missing	missing	missing	missing	missing	missing	missing	missing	missing	missing	missing	missing	missing	2--0--2	0.03	S	S	S	FolP	I
22841_3#116	ERR2091037	123	ST123	18C	Quellung	18C	CONCORDANT	50	Intermediate	VT>=50%	VT>=50%	Pre-PCV	PCV7	VT	Israel	31.0461	34.8516	Asia	2007	2007.5	M	>2<=5	missing	blood/csf	missing	Disease	missing	missing	missing	missing	missing	missing	missing	missing	missing	missing	missing	missing	missing	missing	missing	missing	2--0--0	0.03	S	S	S	FolP	I
22841_2#8	ERR2090739	123	ST123	13	Quellung	13	CONCORDANT	50	Intermediate	VT>=50%	VT>=50%	Post-PCV13	NVT	NVT	Israel	31.0461	34.8516	Asia	2013	2013.5	F	>65	missing	blood	missing	Disease	missing	missing	missing	missing	Disk diffusion	22	S	Disk diffusion	26	S	Disk diffusion	30	S	Disk diffusion	11	R	2--0--2	0.03	S	S	S	FolP	I
22841_2#161	ERR2090892	123	ST123	13	Quellung	13	CONCORDANT	50	Intermediate	VT>=50%	VT>=50%	Pre-PCV	NVT	NVT	Israel	31.0461	34.8516	Asia	2005	2005.5	M	>44<=65	missing	blood/csf	missing	Disease	missing	missing	missing	missing	missing	missing	missing	missing	missing	missing	missing	missing	missing	missing	missing	missing	2--0--2	0.03	S	S	S	FolP	I
22027_1#73	ERR2089693	123	ST123	13	Quellung	13	CONCORDANT	50	Intermediate	VT>=50%	VT>=50%	Pre-PCV	NVT	NVT	Israel	31.0461	34.8516	Asia	2006	2006.5	M	<=2	missing	blood	missing	Disease	missing	missing	missing	missing	Disk diffusion	S (CLSI)	S	Disk diffusion	S (CLSI)	S	Disk diffusion	S (CLSI)	S	Disk diffusion	S (CLSI)	S	2--0--2	0.03	S	S	S	FolP	I
15378_2#47	ERR862305	3578	ST3578	24	missing	24	CONCORDANT incomplete phenotypic differentiation	462	Rare	NA	NA	Pre-PCV	NVT	NVT	The Gambia	13.4432	-15.3101	Africa	1993	1993.83	missing	>2<=5	missing	blood	missing	Disease	missing	0.012	missing	missing	missing	1.5	missing	missing	0.016	missing	missing	0.19	NA	missing	0.19	missing	2--4--2	0.03	S	S	S	neg	S
19341_2#130	ERR1453597	3844	ST3844	5	PCR and Quellung	5	CONCORDANT	551	Rare	NA	NA	Pre-PCV	PCV10	VT	China	35.8617	104.195	Asia	1999	1999.5	missing	>65	missing	clinical specimen	IPD	Disease	E-test	0.016	S	S	missing	missing	missing	Disc diffusion	R (CLSI)	R	missing	missing	missing	missing	missing	missing	2--0--2	0.03	S	S	S	FolA,FolP	R
19341_3#73	ERR1453721	4216	ST4216	8	PCR and Quellung	8	CONCORDANT	224	Rare	NA	NA	Pre-PCV	PCV20 (Pfizer)	NVT	China	35.8617	104.195	Asia	2009	2009.5	missing	>2<=5	missing	nasopharynx	carriage	Carriage	E-test	0.023	S	S	missing	missing	missing	Disc diffusion	S (CLSI)	S	missing	missing	missing	missing	missing	missing	50--0--0	0.03	S	S	S	neg	S
14673_2#75	ERR742487	133	ST133	18B	Quellung	18C	CONCORDANT to serogroup level	50	Intermediate	VT>=50%	VT>=50%	Post-PCV7	NVT	NVT	USA	37.0902	-95.7129	North America	2002	2002	missing	>2<=5	missing	blood	bacteremia	Disease	Broth dilution	0.03	S	S	Broth dilution	4	S	Broth dilution	0.06	S	Broth dilution	<=2	S	Broth dilution	0.5	S	23--0--0	0.03	S	S	S	FolP	I
14673_2#44	ERR742460	133	ST133	18C	Quellung	18C	CONCORDANT	50	Intermediate	VT>=50%	VT>=50%	Post-PCV7	PCV7	VT	USA	37.0902	-95.7129	North America	2001	2001.08	missing	>2<=5	missing	blood	bacteremia	Disease	Broth dilution	0.03	S	S	Broth dilution	4	S	Broth dilution	0.06	S	Broth dilution	<=2	S	Broth dilution	1	I	23--0--0	0.03	S	S	S	FolP	I
22027_1#155	ERR2089775	149	ST149	6B	Quellung	6B	CONCORDANT	47	Dominant	VT>=50%	VT>=50%	Pre-PCV	PCV7	VT	Israel	31.0461	34.8516	Asia	2009	2009.5	M	<=2	missing	blood	missing	Disease	Etest	0.5	R	S	Disk diffusion	27	S	Disk diffusion	6	R	Disk diffusion	32	S	Disk diffusion	6	R	gps112--92--NEW	1	R	R	S	FolA,FolP	R
19341_2#140	ERR1453607	6202	ST6202	15F	PCR and Quellung	15F	CONCORDANT	212	Intermediate	NVT-only	NVT-only	Pre-PCV	NVT	NVT	China	35.8617	104.195	Asia	1999	1999.5	missing	>65	missing	clinical specimen	IPD	Disease	E-test	0.016	S	S	missing	missing	missing	Disc diffusion	S (CLSI)	S	missing	missing	missing	missing	missing	missing	0--2--0	0.03	S	S	S	neg	S
19341_2#114	ERR1453581	6740	ST6740	15F	PCR and Quellung	15F	CONCORDANT	340	Rare	NA	NA	Pre-PCV	NVT	NVT	China	35.8617	104.195	Asia	2000	2000.5	missing	>65	missing	clinical specimen	IPD	Disease	E-test	0.016	S	S	missing	missing	missing	Disc diffusion	S (CLSI)	S	missing	missing	missing	missing	missing	missing	12--0--0	0.03	S	S	S	neg	S
19341_2#113	ERR1453580	6740	ST6740	15F	PCR and Quellung	15F	CONCORDANT	340	Rare	NA	NA	Pre-PCV	NVT	NVT	China	35.8617	104.195	Asia	2000	2000.5	missing	>65	missing	clinical specimen	IPD	Disease	E-test	0.012	S	S	missing	missing	missing	Disc diffusion	S (CLSI)	S	missing	missing	missing	missing	missing	missing	12--0--0	0.03	S	S	S	neg	S
19341_2#112	ERR1453579	6740	ST6740	15F	PCR and Quellung	15F	CONCORDANT	340	Rare	NA	NA	Pre-PCV	NVT	NVT	China	35.8617	104.195	Asia	2001	2001.5	missing	>65	missing	clinical specimen	IPD	Disease	E-test	0.016	S	S	missing	missing	missing	Disc diffusion	S (CLSI)	S	missing	missing	missing	missing	missing	missing	12--0--0	0.03	S	S	S	neg	S
15608_3#90	ERR876615	10915	ST10915	6A	Quellung	6A	CONCORDANT	13	Dominant	VT>=50%	VT>=50%	Pre-PCV	PCV13	VT	Slovenia	46.1512	14.9955	Europe	2014	2014	M	<=2	missing	blood	missing	Disease	E-test	0.023	S	S	E-test	4	S	E-test	0.19	S	E-test	0.25	S	E-test	0.75	I	0--4--3	0.03	S	S	S	FolP	I
19341_2#147	ERR1453614	11931	ST11931	3	PCR and Quellung	3	CONCORDANT	83	Intermediate	VT-only	PCV13-VT-only	Pre-PCV	PCV13	VT	China	35.8617	104.195	Asia	1999	1999.5	missing	>15<=24	missing	clinical specimen	IPD	Disease	E-test	0.023	S	S	missing	missing	missing	Disc diffusion	S (CLSI)	S	missing	missing	missing	missing	missing	missing	62--44--0	0.03	S	S	S	neg	S
19341_2#106	ERR1453573	12202	ST12202	4	PCR and Quellung	4	CONCORDANT	162	Intermediate	VT-only	PCV7-VT-only	Pre-PCV	PCV7	VT	China	35.8617	104.195	Asia	2001	2001.5	missing	>65	missing	clinical specimen	IPD	Disease	E-test	0.016	S	S	missing	missing	missing	Disc diffusion	R (CLSI)	R	missing	missing	missing	missing	missing	missing	23--0--2	0.03	S	S	S	FolP	I
19341_3#18	ERR1453666	12204	ST12204	34	PCR and Quellung	34	CONCORDANT	45	Intermediate	NVT-only	NVT-only	Post-PCV7	NVT	NVT	China	35.8617	104.195	Asia	2011	2011.5	missing	<=2	missing	nasopharynx	carriage	Carriage	E-test	0.012	S	S	missing	missing	missing	Disc diffusion	S (CLSI)	S	missing	missing	missing	missing	missing	missing	0--0--2	0.03	S	S	S	FolP	I
19341_2#134	ERR1453601	12400	ST12400	4	PCR and Quellung	4	CONCORDANT	162	Intermediate	VT-only	PCV7-VT-only	Pre-PCV	PCV7	VT	China	35.8617	104.195	Asia	1999	1999.5	missing	>44<=65	missing	clinical specimen	IPD	Disease	E-test	0.016	S	S	missing	missing	missing	Disc diffusion	S (CLSI)	S	missing	missing	missing	missing	missing	missing	23--0--2	0.03	S	S	S	neg	S
19341_3#120	ERR1453768	12403	ST12403	23B	PCR and Quellung	23B	CONCORDANT	552	Rare	NA	NA	Pre-PCV	NVT	NVT	China	35.8617	104.195	Asia	2009	2009.5	missing	>2<=5	missing	nasopharynx	carriage	Carriage	E-test	0.023	S	S	missing	missing	missing	Disc diffusion	S (CLSI)	S	missing	missing	missing	missing	missing	missing	0--0--2	0.03	S	S	S	FolP	I
18090_2#185	ERR1214693	undeterminable	STundeterminable1	14	PCR and Quellung	14	CONCORDANT	18	Dominant	VT>=50%	VT>=50%	Pre-PCV	PCV7	VT	China	35.8617	104.195	Asia	1999	1999.5	missing	<=2	missing	clinical specimen	IPD	Disease	E-test	0.023	S	S	missing	missing	missing	Disc diffusion	R (CLSI)	R	missing	missing	missing	missing	missing	missing	2--0--64	0.03	S	S	S	neg	S
15608_3#87	ERR876612	36	ST36	23F	Quellung	23F	CONCORDANT	7	Dominant	VT>=50%	VT>=50%	Pre-PCV	PCV7	VT	Slovenia	46.1512	14.9955	Europe	2013	2013.92	F	<=2	missing	blood	missing	Disease	E-test	0.023	S	S	E-test	3	S	E-test	0.19	S	E-test	0.19	S	E-test	0.25	S	gps57--0--2	0.03	S	S	S	neg	S
15608_3#84	ERR876609	36	ST36	23F	Quellung	23F	CONCORDANT	7	Dominant	VT>=50%	VT>=50%	Pre-PCV	PCV7	VT	Slovenia	46.1512	14.9955	Europe	2013	2013.92	M	<=2	missing	punktat	missing	Disease	E-test	0.023	S	S	E-test	3	S	E-test	0.19	S	E-test	0.125	S	E-test	0.25	S	0--0--2	0.03	S	S	S	neg	S
15608_3#62	ERR876587	36	ST36	23F	Quellung	23F	CONCORDANT	7	Dominant	VT>=50%	VT>=50%	Pre-PCV	PCV7	VT	Slovenia	46.1512	14.9955	Europe	2013	2013.25	F	<=2	missing	blood	bacteraemia	Disease	E-test	0.016	S	S	E-test	3	S	E-test	0.125	S	E-test	0.125	S	E-test	0.125	S	0--0--2	0.03	S	S	S	neg	S
18090_2#7	ERR1214515	99	ST99	11A	PCR and Quellung	11A	CONCORDANT	73	Rare	NA	NA	Pre-PCV	PCV20 (Pfizer)	NVT	China	35.8617	104.195	Asia	2000	2000.5	missing	>2<=5	missing	nasopharynx	carriage	Carriage	E-test	0.016	S	S	missing	missing	missing	Disc diffusion	R (CLSI)	R	missing	missing	missing	missing	missing	missing	23--81--0	0.03	S	S	S	FolA,FolP	R
15682_1#48	ERR884346	1014	ST1014	6C	missing	6C	CONCORDANT	323	Rare	NA	NA	No universal introduction of PCV	NVT	NVT	Poland	51.9194	19.1451	Europe	2010	2010.08	M	<=2	missing	blood	meningitis	Disease	E-test	0.06	S	S	E-test	4	S	Disc diffusion	32	S	Disc diffusion	33	S	Disc diffusion	33	S	2--0--0	0.03	S	S	S	neg	S
19341_2#180	ERR1453647	432	ST432	21	PCR and Quellung	21	CONCORDANT	99	Rare	NA	NA	Post-PCV7	NVT	NVT	China	35.8617	104.195	Asia	2010	2010.5	missing	<=2	missing	nasopharynx	carriage	Carriage	E-test	0.016	S	S	missing	missing	missing	Disc diffusion	S (CLSI)	S	missing	missing	missing	missing	missing	missing	0--0--2	0.03	S	S	S	neg	S
18090_2#55	ERR1214563	496	ST496	18C	PCR and Quellung	18C	CONCORDANT	3	Dominant	NVT>50%	PCV20-VT-only	Pre-PCV	PCV7	VT	China	35.8617	104.195	Asia	2000	2000.5	missing	>5<=15	missing	nasopharynx	carriage	Carriage	E-test	0.023	S	S	missing	missing	missing	Disc diffusion	S (CLSI)	S	missing	missing	missing	missing	missing	missing	0--0--0	0.03	S	S	S	neg	S
18090_2#51	ERR1214559	496	ST496	18C	PCR and Quellung	18C	CONCORDANT	3	Dominant	NVT>50%	PCV20-VT-only	Pre-PCV	PCV7	VT	China	35.8617	104.195	Asia	2000	2000.5	missing	>2<=5	missing	nasopharynx	carriage	Carriage	E-test	0.016	S	S	missing	missing	missing	Disc diffusion	S (CLSI)	S	missing	missing	missing	missing	missing	missing	0--0--0	0.03	S	S	S	neg	S
18090_2#48	ERR1214556	496	ST496	18C	PCR and Quellung	18C	CONCORDANT	3	Dominant	NVT>50%	PCV20-VT-only	Pre-PCV	PCV7	VT	China	35.8617	104.195	Asia	2000	2000.5	missing	>2<=5	missing	nasopharynx	carriage	Carriage	E-test	0.023	S	S	missing	missing	missing	Disc diffusion	S (CLSI)	S	missing	missing	missing	missing	missing	missing	0--0--0	0.03	S	S	S	neg	S
18090_2#151	ERR1214659	496	ST496	18C	PCR and Quellung	18C	CONCORDANT	3	Dominant	NVT>50%	PCV20-VT-only	Pre-PCV	PCV7	VT	China	35.8617	104.195	Asia	1998	1998.5	missing	<=2	missing	clinical specimen	IPD	Disease	E-test	0.016	S	S	missing	missing	missing	Disc diffusion	S (CLSI)	S	missing	missing	missing	missing	missing	missing	0--0--0	0.03	S	S	S	neg	S
18090_2#37	ERR1214545	574	ST574	13	PCR and Quellung	13	CONCORDANT	323	Rare	NA	NA	Pre-PCV	NVT	NVT	China	35.8617	104.195	Asia	2000	2000.5	missing	>2<=5	missing	nasopharynx	carriage	Carriage	E-test	0.032	S	S	missing	missing	missing	Disc diffusion	S (CLSI)	S	missing	missing	missing	missing	missing	missing	11--0--0	0.03	S	S	S	neg	S
24775_1#55	ERR2667083	875	ST875	14	PCR and Quellung	14	CONCORDANT	279	Rare	NA	NA	Post-PCV7	PCV7	VT	China	35.8617	104.195	Asia	2010	2010.5	missing	>2<=5	missing	clinical specimen	IPD	Disease	Etest	0.023	S	S	missing	missing	missing	Disk diffusion	R (CLSI)	R	missing	missing	missing	missing	missing	missing	gps153--4--2	0.03	S	S	S	FolA,FolP	R
19341_2#144	ERR1453611	902	ST902	6B	PCR and Quellung	6B	CONCORDANT	321	Rare	NA	NA	Pre-PCV	PCV7	VT	China	35.8617	104.195	Asia	1996	1996.5	missing	>44<=65	missing	clinical specimen	IPD	Disease	E-test	0.125	R	S	missing	missing	missing	Disc diffusion	R (CLSI)	R	missing	missing	missing	missing	missing	missing	153--115--278	0.25	R	R	S	neg	S
19341_2#97	ERR1453564	983	ST983	19F	PCR and Quellung	19F	CONCORDANT	339	Rare	NA	NA	Pre-PCV	PCV7	VT	China	35.8617	104.195	Asia	1998	1998.5	missing	>2<=5	missing	clinical specimen	IPD	Disease	E-test	0.064	R	S	missing	missing	missing	Disc diffusion	R (CLSI)	R	missing	missing	missing	missing	missing	missing	2--gps155--gps91	0.06	S	S	S	FolA	I
21053_8#144	ERR1788155	225	ST225	28A	latex agglutination Quellung	28 (pool H positive)	CONCORDANT incomplete phenotypic differentiation	365	Rare	NA	NA	Pre-PCV	NVT	NVT	RUSSIAN FEDERATION	61.524	105.319	Europe	2012	2012.25	M	>24<=44	missing	csf	meningitis	Disease	missing	missing	missing	missing	Disc diffusion	30	S	Disc diffusion	30	S	missing	missing	missing	Disc diffusion	6	R	2--0--2	0.03	S	S	S	neg	S
14913_6#73	ERR774262	225	ST225	28A	Quellung	28A	CONCORDANT	365	Rare	NA	NA	Post-PCV13	NVT	NVT	South Africa	-30.5595	22.9375	Africa	2013	2013.67	F	<=2	missing	blood	missing	Disease	Broth dilution	0.008	S	S	Broth dilution	2	S	Broth dilution	0.06	S	Broth dilution	1	S	Broth dilution	0.25	S	2--0--2	0.03	S	S	S	neg	S
19084_8#164	ERR1422677	227	ST227	1	Quellung	1	CONCORDANT	31	Dominant	VT-only	PCV10-VT-only	Post-PCV7	PCV10	VT	USA	37.0902	-95.7129	North America	2009	2009.33	missing	>2<=5	missing	blood	pneumonia	Disease	Broth dilution	0.03	S	S	Broth dilution	4	S	Broth dilution	0.06	S	Broth dilution	<=2	S	Broth dilution	0.25	S	23--0--2	0.03	S	S	S	neg	S
15608_2#85	ERR876515	227	ST227	1	Quellung	1	CONCORDANT	31	Dominant	VT-only	PCV10-VT-only	Pre-PCV	PCV10	VT	USA	37.0902	-95.7129	North America	1998	1998.92	missing	>44<=65	missing	blood	pneumonia	Disease	Broth dilution	0.03	S	S	Broth dilution	4	S	Broth dilution	0.06	S	Broth dilution	1	S	Broth dilution	0.25	S	23--0--2	0.03	S	S	S	neg	S
14673_3#81	ERR742582	227	ST227	1	Quellung	1	CONCORDANT	31	Dominant	VT-only	PCV10-VT-only	Post-PCV7	PCV10	VT	USA	37.0902	-95.7129	North America	2007	2007	missing	>65	missing	blood	bacteremia	Disease	Broth dilution	0.03	S	S	Broth dilution	4	S	Broth dilution	0.03	S	Broth dilution	<=2	S	Broth dilution	0.25	S	23--0--2	0.03	S	S	S	neg	S
14673_3#3	ERR742506	227	ST227	1	Quellung	1	CONCORDANT	31	Dominant	VT-only	PCV10-VT-only	Post-PCV7	PCV10	VT	USA	37.0902	-95.7129	North America	2008	2008.33	missing	>2<=5	missing	blood	pneumonia	Disease	Broth dilution	0.03	S	S	Broth dilution	4	S	Broth dilution	0.03	S	Broth dilution	<=2	S	Broth dilution	0.25	S	23--0--2	0.03	S	S	S	neg	S
14673_3#22	ERR742525	227	ST227	1	Quellung	1	CONCORDANT	31	Dominant	VT-only	PCV10-VT-only	Post-PCV7	PCV10	VT	USA	37.0902	-95.7129	North America	2004	2004.17	missing	>2<=5	missing	blood	bacteremia	Disease	Broth dilution	0.03	S	S	Broth dilution	4	S	Broth dilution	0.06	S	Broth dilution	<=2	S	Broth dilution	0.25	S	23--0--2	0.03	S	S	S	neg	S
14673_2#72	ERR742484	227	ST227	1	Quellung	1	CONCORDANT	31	Dominant	VT-only	PCV10-VT-only	Post-PCV7	PCV10	VT	USA	37.0902	-95.7129	North America	2003	2003	missing	>2<=5	missing	blood	meningitis	Disease	Broth dilution	0.03	S	S	Broth dilution	2	S	Broth dilution	0.12	S	Broth dilution	<2	S	Broth dilution	0.25	S	23--0--2	0.03	S	S	S	neg	S
14673_1#53	ERR742378	227	ST227	1	Quellung	1	CONCORDANT	31	Dominant	VT-only	PCV10-VT-only	Post-PCV7	PCV10	VT	USA	37.0902	-95.7129	North America	2006	2006.25	missing	<=2	missing	blood	pneumonia	Disease	Broth dilution	0.03	S	S	Broth dilution	4	S	Broth dilution	0.06	S	Broth dilution	<=2	S	Broth dilution	0.25	S	23--0--2	0.03	S	S	S	neg	S
12299_1#51	ERR506030	227	ST227	1	Quellung	1	CONCORDANT	31	Dominant	VT-only	PCV10-VT-only	Post-PCV7	PCV10	VT	USA	37.0902	-95.7129	North America	2009	2009.67	missing	>2<=5	missing	blood	missing	Disease	Broth dilution	0.03	S	S	Broth dilution	4	S	Broth dilution	0.06	S	Broth dilution	2	I	Broth dilution	0.25	S	23--0--2	0.03	S	S	S	neg	S
12299_1#30	ERR506013	227	ST227	1	Quellung	1	CONCORDANT	31	Dominant	VT-only	PCV10-VT-only	Post-PCV7	PCV10	VT	USA	37.0902	-95.7129	North America	2009	2009.33	missing	>24<=44	missing	blood	missing	Disease	Broth dilution	0.03	S	S	Broth dilution	4	S	Broth dilution	0.06	S	Broth dilution	2	I	Broth dilution	0.25	S	23--0--2	0.03	S	S	S	neg	S
11826_1#74	ERR449260	227	ST227	1	Quellung	1	CONCORDANT	31	Dominant	VT-only	PCV10-VT-only	Pre-PCV	PCV10	VT	USA	37.0902	-95.7129	North America	1998	1998.17	missing	>2<=5	missing	blood	bacteremia	Disease	Broth dilution	0.03	S	S	Broth dilution	4	S	Broth dilution	0.06	S	Broth dilution	1	S	Broth dilution	0.12	S	23--0--2	0.03	S	S	S	neg	S
11826_1#49	ERR449235	227	ST227	1	Quellung	1	CONCORDANT	31	Dominant	VT-only	PCV10-VT-only	Pre-PCV	PCV10	VT	USA	37.0902	-95.7129	North America	1998	1998.25	missing	>2<=5	missing	blood	pneumonia	Disease	Broth dilution	0.03	S	S	Broth dilution	2	S	Broth dilution	0.06	S	Broth dilution	1	S	Broth dilution	0.25	S	23--0--59	0.03	S	S	S	neg	S
11826_1#18	ERR449206	227	ST227	1	Quellung	1	CONCORDANT	31	Dominant	VT-only	PCV10-VT-only	Pre-PCV	PCV10	VT	USA	37.0902	-95.7129	North America	1999	1999.83	missing	>2<=5	missing	pleural fluid	pneumonia	Disease	Broth dilution	0.03	S	S	Broth dilution	4	S	Broth dilution	0.06	S	Broth dilution	1	S	Broth dilution	0.5	S	23--0--2	0.03	S	S	S	neg	S
11658_2#51	ERR433903	227	ST227	1	Quellung	1	CONCORDANT	31	Dominant	VT-only	PCV10-VT-only	Post-PCV7	PCV10	VT	USA	37.0902	-95.7129	North America	2009	2009	missing	<=2	missing	blood	pneumonia	Disease	Broth dilution	0.03	S	S	Broth dilution	4	S	Broth dilution	0.06	S	Broth dilution	<=2	S	Broth dilution	1	I	23--0--2	0.03	S	S	S	neg	S
11658_1#12	ERR433781	227	ST227	1	Quellung	1	CONCORDANT	31	Dominant	VT-only	PCV10-VT-only	Pre-PCV	PCV10	VT	USA	37.0902	-95.7129	North America	1998	1998.5	missing	>65	missing	blood	pneumonia	Disease	Broth dilution	0.03	S	S	Broth dilution	4	S	Broth dilution	0.06	S	Broth dilution	1	S	Broth dilution	0.25	S	23--0--2	0.03	S	S	S	neg	S
11657_4#14	ERR433614	227	ST227	1	Quellung	1	CONCORDANT	31	Dominant	VT-only	PCV10-VT-only	Post-PCV7	PCV10	VT	USA	37.0902	-95.7129	North America	2009	2009.67	missing	>2<=5	missing	blood	bacteremia	Disease	Broth dilution	0.03	S	S	Broth dilution	4	S	Broth dilution	0.06	S	Broth dilution	<=2	S	Broth dilution	0.25	S	23--0--2	0.03	S	S	S	neg	S
11657_2#22	ERR433542	227	ST227	1	Quellung	1	CONCORDANT	31	Dominant	VT-only	PCV10-VT-only	Pre-PCV	PCV10	VT	USA	37.0902	-95.7129	North America	1999	1999	missing	>2<=5	missing	pleural fluid	pneumonia	Disease	Broth dilution	0.06	S	S	Broth dilution	2	S	Broth dilution	0.06	S	Broth dilution	1	S	Broth dilution	0.5	S	23--0--2	0.03	S	S	S	neg	S
11511_7#9	ERR425363	227	ST227	1	Quellung	1	CONCORDANT	31	Dominant	VT-only	PCV10-VT-only	Pre-PCV	PCV10	VT	USA	37.0902	-95.7129	North America	1998	1998	missing	<=2	missing	blood	bacteremia	Disease	Broth dilution	0.03	S	S	Broth dilution	4	S	Broth dilution	0.12	S	Broth dilution	0.25	S	Broth dilution	0.12	S	23--0--2	0.03	S	S	S	neg	S
11511_7#54	ERR425406	227	ST227	1	Quellung	1	CONCORDANT	31	Dominant	VT-only	PCV10-VT-only	Pre-PCV	PCV10	VT	USA	37.0902	-95.7129	North America	1999	1999.25	missing	<=2	missing	blood	bacteremia	Disease	Broth dilution	0.03	S	S	Broth dilution	4	S	Broth dilution	0.12	S	Broth dilution	1	S	Broth dilution	0.25	S	23--0--2	0.03	S	S	S	neg	S
11658_1#86	ERR433851	2160	ST2160	23F	Latex agglutination	23F	CONCORDANT	349	Rare	NA	NA	Pre-PCV	PCV7	VT	The Gambia	13.4432	-15.3101	Africa	1999	1999.08	M	>24<=44	missing	blood	missing	Disease	E-test	0.016	S	S	E-test	1.5	S	E-test	0.016	S	E-test	24	R	E-test	0.75	I	0--2--53	0.03	S	S	S	FolP	I
19341_3#55	ERR1453703	4112	ST4112	17F	PCR and Quellung	17F	CONCORDANT	554	Rare	NA	NA	Post-PCV13	NVT	NVT	China	35.8617	104.195	Asia	2013	2013.5	missing	>2<=5	missing	nasopharynx	carriage	Carriage	E-test	0.023	S	S	missing	missing	missing	Disc diffusion	S (CLSI)	S	missing	missing	missing	missing	missing	missing	0--0--0	0.03	S	S	S	neg	S
15608_2#92	ERR876522	244	ST244	4	Quellung	4	CONCORDANT	27	Dominant	VT-only	PCV13-VT-only	Pre-PCV	PCV7	VT	USA	37.0902	-95.7129	North America	1999	1999.17	missing	>65	missing	blood	bacteremia	Disease	Broth dilution	0.03	S	S	Broth dilution	2	S	Broth dilution	0.06	S	Broth dilution	1	S	Broth dilution	0.25	S	0--0--3	0.03	S	S	S	neg	S
11822_1#26	ERR449117	244	ST244	4	Quellung	4	CONCORDANT	27	Dominant	VT-only	PCV13-VT-only	Pre-PCV	PCV7	VT	USA	37.0902	-95.7129	North America	1999	1999.25	missing	<=2	missing	blood	bacteremia	Disease	Broth dilution	0.03	S	S	Broth dilution	4	S	Broth dilution	0.12	S	Broth dilution	1	S	Broth dilution	0.25	S	0--0--3	0.03	S	S	S	neg	S
11511_7#81	ERR425433	244	ST244	4	Quellung	4	CONCORDANT	27	Dominant	VT-only	PCV13-VT-only	Pre-PCV	PCV7	VT	USA	37.0902	-95.7129	North America	1998	1998.83	missing	>2<=5	missing	blood	bacteremia	Disease	Broth dilution	0.03	S	S	Broth dilution	4	S	Broth dilution	0.12	S	Broth dilution	1	S	Broth dilution	0.12	S	0--0--3	0.03	S	S	S	neg	S
11511_7#5	ERR425360	244	ST244	4	Quellung	4	CONCORDANT	27	Dominant	VT-only	PCV13-VT-only	Pre-PCV	PCV7	VT	USA	37.0902	-95.7129	North America	1998	1998.17	missing	<=2	missing	blood	bacteremia	Disease	Broth dilution	0.03	S	S	Broth dilution	4	S	Broth dilution	0.12	S	Broth dilution	1	S	Broth dilution	0.12	S	0--0--3	0.03	S	S	S	neg	S
19341_2#151	ERR1453618	5872	ST5872	4	PCR and Quellung	4	CONCORDANT	162	Intermediate	VT-only	PCV7-VT-only	Pre-PCV	PCV7	VT	China	35.8617	104.195	Asia	2000	2000.5	missing	>24<=44	missing	clinical specimen	IPD	Disease	E-test	0.032	S	S	missing	missing	missing	Disc diffusion	S (CLSI)	S	missing	missing	missing	missing	missing	missing	0--0--2	0.03	S	S	S	neg	S
19341_2#122	ERR1453589	6202	ST6202	15F	PCR and Quellung	15F	CONCORDANT	212	Intermediate	NVT-only	NVT-only	Pre-PCV	NVT	NVT	China	35.8617	104.195	Asia	1996	1996.5	missing	>65	missing	clinical specimen	IPD	Disease	E-test	0.023	S	S	missing	missing	missing	Disc diffusion	S (CLSI)	S	missing	missing	missing	missing	missing	missing	0--2--0	0.03	S	S	S	neg	S
18090_2#117	ERR1214625	6764	ST6764	6A	PCR and Quellung	6A	CONCORDANT	534	Rare	NA	NA	Pre-PCV	PCV13	VT	China	35.8617	104.195	Asia	2000	2000.5	missing	>5<=15	missing	nasopharynx	carriage	Carriage	E-test	0.023	S	S	missing	missing	missing	Disc diffusion	R (CLSI)	R	missing	missing	missing	missing	missing	missing	0--gps157--3	0.03	S	S	S	FolA,FolP	R
18090_2#144	ERR1214652	6769	ST6769	6C	PCR and Quellung	6C	CONCORDANT	287	Rare	NA	NA	Pre-PCV	NVT	NVT	China	35.8617	104.195	Asia	2000	2000.5	missing	>5<=15	missing	nasopharynx	carriage	Carriage	E-test	0.023	S	S	missing	missing	missing	Disc diffusion	R (CLSI)	R	missing	missing	missing	missing	missing	missing	0--gps159--0	0.03	S	S	S	FolP	I
18090_2#9	ERR1214517	9762	ST9762	15A	PCR and Quellung	15A	CONCORDANT	69	Intermediate	NVT>50%	NVT>50%	Pre-PCV	NVT	NVT	China	35.8617	104.195	Asia	2000	2000.5	missing	>2<=5	missing	nasopharynx	carriage	Carriage	E-test	0.023	S	S	missing	missing	missing	Disc diffusion	S (CLSI)	S	missing	missing	missing	missing	missing	missing	0--4--2	0.03	S	S	S	neg	S
19341_2#170	ERR1453637	9767	ST9767	15BC	PCR and Quellung	15B	CONCORDANT	112	Intermediate	NVT>50%	PCV20-VT-only	Post-PCV7	PCV20 (Pfizer)	NVT	China	35.8617	104.195	Asia	2010	2010.5	missing	<=2	missing	nasopharynx	carriage	Carriage	E-test	0.023	S	S	missing	missing	missing	Disc diffusion	S (CLSI)	S	missing	missing	missing	missing	missing	missing	gps21--0--2	0.03	S	S	S	FolA,FolP	R
18090_2#18	ERR1214526	9768	ST9768	15BC	PCR and Quellung	15C	CONCORDANT	152	Intermediate	NVT-only	PCV20-VT-only	Pre-PCV	PCV20 (Pfizer)	NVT	China	35.8617	104.195	Asia	2000	2000.5	missing	>2<=5	missing	nasopharynx	carriage	Carriage	E-test	0.023	S	S	missing	missing	missing	Disc diffusion	R (CLSI)	R	missing	missing	missing	missing	missing	missing	0--0--0	0.03	S	S	S	FolP	I
15608_3#73	ERR876598	10914	ST10914	19F	Quellung	19F	CONCORDANT	157	Rare	NA	NA	Pre-PCV	PCV7	VT	Slovenia	46.1512	14.9955	Europe	2013	2013.75	missing	<=2	missing	blood	missing	Disease	E-test	0.016	S	S	E-test	4	S	E-test	0.125	S	E-test	0.125	S	E-test	0.25	S	2--0--0	0.03	S	S	S	neg	S
18090_2#123	ERR1214631	12172	ST12172	6B	PCR and Quellung	6B	CONCORDANT	24	Intermediate	VT-only	PCV13-VT-only	Pre-PCV	PCV7	VT	China	35.8617	104.195	Asia	2000	2000.5	missing	>2<=5	missing	nasopharynx	carriage	Carriage	E-test	0.023	S	S	missing	missing	missing	Disc diffusion	R (CLSI)	R	missing	missing	missing	missing	missing	missing	0--0--0	0.03	S	S	S	neg	S
19341_3#72	ERR1453720	12207	ST12207	3	PCR and Quellung	3	CONCORDANT	128	Rare	NA	NA	Pre-PCV	PCV13	VT	China	35.8617	104.195	Asia	2009	2009.5	missing	>2<=5	missing	nasopharynx	carriage	Carriage	E-test	0.032	S	S	missing	missing	missing	Disc diffusion	S (CLSI)	S	missing	missing	missing	missing	missing	missing	12--0--2	0.03	S	S	S	neg	S
22841_2#3	ERR2090734	292	ST292	15A	Quellung	15A	CONCORDANT	324	Rare	NA	NA	Post-PCV13	NVT	NVT	Israel	31.0461	34.8516	Asia	2013	2013.5	F	>65	missing	blood	missing	Disease	missing	missing	missing	missing	Disk diffusion	30	S	Disk diffusion	30	S	Disk diffusion	33	S	Disk diffusion	28	S	2--0--3	0.03	S	S	S	neg	S
14673_2#51	ERR742466	292	ST292	19A	Quellung	19A	CONCORDANT	324	Rare	NA	NA	Post-PCV7	PCV13	VT	USA	37.0902	-95.7129	North America	2005	2005.33	missing	>2<=5	missing	blood	bacteremia	Disease	Broth dilution	0.03	S	S	Broth dilution	4	S	Broth dilution	0.06	S	Broth dilution	<=2	S	Broth dilution	0.25	S	0--0--0	0.03	S	S	S	neg	S
11679_1#38	ERR434002	292	ST292	19A	Quellung	19A	CONCORDANT	324	Rare	NA	NA	Post-PCV7	PCV13	VT	USA	37.0902	-95.7129	North America	2009	2009	missing	<=2	missing	blood	bacteremia	Disease	Broth dilution	0.03	S	S	Broth dilution	4	S	Broth dilution	0.06	S	Broth dilution	<=2	S	Broth dilution	0.25	S	30--0--0	0.03	S	S	S	neg	S
19341_3#78	ERR1453726	12402	ST12402	11B	PCR and Quellung	11B/F	CONCORDANT incomplete phenotypic differentiation	555	Rare	NA	NA	Pre-PCV	NVT	NVT	China	35.8617	104.195	Asia	2009	2009.5	missing	>2<=5	missing	nasopharynx	carriage	Carriage	E-test	0.032	S	S	missing	missing	missing	Disc diffusion	S (CLSI)	S	missing	missing	missing	missing	missing	missing	1--0--2	0.03	S	S	S	neg	S
15682_2#61	ERR884454	1073	ST1073	18C	missing	18C	CONCORDANT	50	Intermediate	VT>=50%	VT>=50%	No universal introduction of PCV	PCV7	VT	Poland	51.9194	19.1451	Europe	2013	2013.33	M	<=2	missing	blood	pneumonia	Disease	E-test	0.032	S	S	E-test	1.5	S	Disc diffusion	31	S	missing	missing	missing	missing	missing	missing	44--4--0	0.03	S	S	S	neg	S
15682_2#22	ERR884415	1073	ST1073	18C	missing	18C	CONCORDANT	50	Intermediate	VT>=50%	VT>=50%	No universal introduction of PCV	PCV7	VT	Poland	51.9194	19.1451	Europe	2012	2012.17	F	<=2	missing	blood	bacteraemia	Disease	E-test	0.015	S	S	E-test	2	S	Disc diffusion	22	S	Disc diffusion	25	I	Disc diffusion	23	S	44--4--0	0.03	S	S	S	neg	S
15682_1#75	ERR884373	1766	CC3548	31	missing	31	CONCORDANT	57	Intermediate	NVT-only	NVT-only	No universal introduction of PCV	NVT	NVT	Poland	51.9194	19.1451	Europe	2011	2011	M	<=2	missing	blood	bacteraemia	Disease	E-test	0.03	S	S	E-test	2	S	Disc diffusion	26	S	Disc diffusion	33	S	Disc diffusion	24	S	12--0--0	0.03	S	S	S	neg	S
15682_2#66	ERR884459	1635	CC1635	35F	missing	35F	CONCORDANT	36	Intermediate	NVT-only	NVT-only	No universal introduction of PCV	NVT	NVT	Poland	51.9194	19.1451	Europe	2013	2013.67	M	<=2	missing	blood	meningitis/sepsis	Disease	E-test	0.012	S	S	E-test	2	S	Disc diffusion	30	S	missing	missing	missing	missing	missing	missing	0--0--3	0.03	S	S	S	neg	S
15682_2#29	ERR884422	10919	CC1635	35F	missing	35F	CONCORDANT	36	Intermediate	NVT-only	NVT-only	No universal introduction of PCV	NVT	NVT	Poland	51.9194	19.1451	Europe	2012	2012.5	F	>2<=5	missing	csf	meningitis	Disease	E-test	0.06	S	S	E-test	2	S	Disc diffusion	30	S	missing	missing	missing	missing	missing	missing	0--0--3	0.03	S	S	S	neg	S
18090_2#8	ERR1214516	99	ST99	11A	PCR and Quellung	11A	CONCORDANT	73	Rare	NA	NA	Pre-PCV	PCV20 (Pfizer)	NVT	China	35.8617	104.195	Asia	2000	2000.5	missing	>2<=5	missing	nasopharynx	carriage	Carriage	E-test	0.023	S	S	missing	missing	missing	Disc diffusion	S (CLSI)	S	missing	missing	missing	missing	missing	missing	23--81--0	0.03	S	S	S	FolA,FolP	R
22114_6#56	ERR2089844	367	ST367	6B	Quellung	6B	CONCORDANT	580	Rare	NA	NA	Pre-PCV	PCV7	VT	Israel	31.0461	34.8516	Asia	2008	2008.5	F	<=2	missing	blood	missing	Disease	Etest	0.094	R	S	Disk diffusion	S (CLSI)	S	Disk diffusion	S (CLSI)	S	Disk diffusion	S (CLSI)	S	Disk diffusion	I (CLSI)	I	0--1--77	0.25	R	R	S	FolP	I
16288_8#87	ERR980355	373	ST373	35D	Quellung	29	CONCORDANT to genogroup level	91	Intermediate	NVT>50%	NVT>50%	Pre-PCV	NVT	NVT	Nepal	28.3949	84.124	Asia	2014	2014.75	F	<=2	missing	nasopharynx	carriage	Carriage	missing	missing	missing	missing	missing	missing	missing	missing	missing	missing	missing	missing	missing	missing	missing	missing	7--1--242	0.25	R	R	S	FolA,FolP	R
14520_7#7	ERR730430	373	ST373	35B	Latex Agglutination	35B	CONCORDANT	91	Intermediate	NVT>50%	NVT>50%	Pre-PCV	NVT	NVT	Ghana	13.4432	-15.3101	Africa	2010	2010.33	M	<=2	missing	csf	missing	Disease	missing	missing	missing	missing	Disc diffusion	25	S	Disc diffusion	missing	missing	Disc diffusion	13	R	missing	missing	missing	7--1--242	0.25	R	R	S	FolA,FolP	R
14673_2#92	ERR742502	376	ST376	6A	Quellung	6A	CONCORDANT	97	Intermediate	VT-only	PCV13-VT-only	Post-PCV7	PCV13	VT	USA	37.0902	-95.7129	North America	2007	2007.33	missing	>2<=5	missing	blood	sepsis	Disease	Broth dilution	2	R	S	Broth dilution	4	S	Broth dilution	4	R	Broth dilution	<=2	S	Broth dilution	4	R	42--42--8	2	R	R	S	FolA	I
11826_1#61	ERR449247	376	ST376	6A	Quellung	6A	CONCORDANT	97	Intermediate	VT-only	PCV13-VT-only	Pre-PCV	PCV13	VT	USA	37.0902	-95.7129	North America	1999	1999.67	missing	>2<=5	missing	blood	bacteremia	Disease	Broth dilution	1	R	S	Broth dilution	2	S	Broth dilution	8	R	Broth dilution	1	S	Broth dilution	8	R	42--42--8	2	R	R	S	FolA	I
11822_1#67	ERR449156	376	ST376	6A	Quellung	6A	CONCORDANT	97	Intermediate	VT-only	PCV13-VT-only	Pre-PCV	PCV13	VT	USA	37.0902	-95.7129	North America	1998	1998.33	missing	>2<=5	missing	blood	missing	Disease	Broth dilution	1	R	S	Broth dilution	2	S	Broth dilution	4	R	Broth dilution	1	S	Broth dilution	4	R	42--42--8	2	R	R	S	FolA	I
11822_1#64	ERR449153	376	ST376	6A	Quellung	6A	CONCORDANT	97	Intermediate	VT-only	PCV13-VT-only	Pre-PCV	PCV13	VT	USA	37.0902	-95.7129	North America	1998	1998.75	missing	>2<=5	missing	blood	missing	Disease	Broth dilution	0.5	R	S	Broth dilution	2	S	Broth dilution	1	R	Broth dilution	1	S	Broth dilution	4	R	42--42--8	2	R	R	S	FolA	I
11822_1#62	ERR449151	376	ST376	6A	Quellung	6A	CONCORDANT	97	Intermediate	VT-only	PCV13-VT-only	Pre-PCV	PCV13	VT	USA	37.0902	-95.7129	North America	1999	1999.58	missing	>2<=5	missing	blood	missing	Disease	Broth dilution	2	R	S	Broth dilution	2	S	Broth dilution	8	R	Broth dilution	1	S	Broth dilution	8	R	42--42--8	2	R	R	S	FolA	I
11822_1#61	ERR449150	376	ST376	6A	Quellung	6A	CONCORDANT	97	Intermediate	VT-only	PCV13-VT-only	Pre-PCV	PCV13	VT	USA	37.0902	-95.7129	North America	1999	1999.25	missing	>2<=5	missing	blood	bacteremia	Disease	Broth dilution	1	R	S	Broth dilution	4	S	Broth dilution	8	R	Broth dilution	1	S	Broth dilution	8	R	42--42--8	2	R	R	S	FolA	I
11657_2#78	ERR433592	376	ST376	6A	Quellung	6A	CONCORDANT	97	Intermediate	VT-only	PCV13-VT-only	Pre-PCV	PCV13	VT	USA	37.0902	-95.7129	North America	1999	1999.58	missing	>65	missing	blood	bacteremia	Disease	Broth dilution	2	R	S	Broth dilution	4	S	Broth dilution	16	R	Broth dilution	1	S	Broth dilution	8	R	42--42--8	2	R	R	S	FolA	I
11657_2#72	ERR433586	376	ST376	6A	Quellung	6A	CONCORDANT	97	Intermediate	VT-only	PCV13-VT-only	Pre-PCV	PCV13	VT	USA	37.0902	-95.7129	North America	1999	1999	missing	>5<=15	missing	blood	bacteremia	Disease	Broth dilution	4	R	I	Broth dilution	4	S	Broth dilution	4	R	Broth dilution	1	S	Broth dilution	8	R	42--42--8	2	R	R	S	FolA	I
11511_7#72	ERR425424	376	ST376	6A	Quellung	6A	CONCORDANT	97	Intermediate	VT-only	PCV13-VT-only	Pre-PCV	PCV13	VT	USA	37.0902	-95.7129	North America	1999	1999	missing	<=2	missing	blood	bacteremia	Disease	Broth dilution	2	R	S	Broth dilution	4	S	Broth dilution	4	R	Broth dilution	1	S	Broth dilution	8	R	42--42--8	2	R	R	S	FolA,FolP	R
11511_7#44	ERR425396	376	ST376	6A	Quellung	6A	CONCORDANT	97	Intermediate	VT-only	PCV13-VT-only	Pre-PCV	PCV13	VT	USA	37.0902	-95.7129	North America	1999	1999.75	missing	<=2	missing	blood	pneumonia	Disease	Broth dilution	2	R	S	Broth dilution	4	S	Broth dilution	4	R	Broth dilution	1	S	Broth dilution	8	R	42--42--8	2	R	R	S	FolA	I
11511_7#41	ERR425394	376	ST376	6A	Quellung	6A	CONCORDANT	97	Intermediate	VT-only	PCV13-VT-only	Pre-PCV	PCV13	VT	USA	37.0902	-95.7129	North America	1999	1999.75	missing	<=2	missing	blood	bacteremia	Disease	Broth dilution	4	R	I	Broth dilution	4	S	Broth dilution	4	R	Broth dilution	1	S	Broth dilution	4	R	42--42--8	2	R	R	S	FolA	I
18090_1#188	ERR1214508	3592	ST3592	29	PCR and Quellung	29	CONCORDANT	529	Rare	NA	NA	Pre-PCV	NVT	NVT	China	35.8617	104.195	Asia	2000	2000.5	missing	>2<=5	missing	nasopharynx	carriage	Carriage	E-test	0.023	S	S	missing	missing	missing	Disc diffusion	S (CLSI)	S	missing	missing	missing	missing	missing	missing	0--0--2	0.03	S	S	S	neg	S
22841_2#114	ERR2090845	416	ST416	19A	Quellung	19A	CONCORDANT	4	Dominant	NVT>50%	NVT>50%	Post-PCV13	PCV13	VT	Israel	31.0461	34.8516	Asia	2013	2013.5	M	>65	missing	blood	missing	Disease	missing	missing	missing	missing	Disk diffusion	25	S	Disk diffusion	26	S	Disk diffusion	30	S	Disk diffusion	21	S	0--0--0	0.03	S	S	S	neg	S
14555_4#44	ERR730619	416	ST416	19A	Quellung	19A	CONCORDANT	4	Dominant	NVT>50%	NVT>50%	Post-PCV7	PCV13	VT	South Africa	-30.5595	22.9375	Africa	2011	2011.5	F	<=2	missing	blood	missing	Disease	Broth dilution	0.03	S	S	Broth dilution	2	S	Broth dilution	0.03	S	Broth dilution	2	I	Broth dilution	0.12	S	0--0--0	0.03	S	S	S	neg	S
22841_4#78	ERR2091187	432	ST432	21	Quellung	21	CONCORDANT	99	Rare	NA	NA	Post-PCV13	NVT	NVT	Israel	31.0461	34.8516	Asia	2012	2012.5	F	<=2	missing	blood	missing	Disease	Etest	0.016	S	S	Disk diffusion	22	S	Disk diffusion	23	S	Disk diffusion	24	R	Disk diffusion	17	I	0--0--2	0.03	S	S	S	neg	S
13414_1#60	ERR600118	432	ST432	21	Quellung	21	CONCORDANT	99	Rare	NA	NA	Post-PCV13	NVT	NVT	USA	37.0902	-95.7129	North America	2012	2012.33	missing	<=2	missing	blood	missing	Disease	Broth dilution	0.03	S	S	Broth dilution	4	S	Broth dilution	0.06	S	Broth dilution	0.5	S	Broth dilution	0.25	S	0--0--2	0.03	S	S	S	neg	S
18090_2#116	ERR1214624	6767	ST6767	6A	PCR and Quellung	6A	CONCORDANT	63	Rare	NA	NA	Pre-PCV	PCV13	VT	China	35.8617	104.195	Asia	2000	2000.5	missing	>2<=5	missing	nasopharynx	carriage	Carriage	E-test	0.023	S	S	missing	missing	missing	Disc diffusion	R (CLSI)	R	missing	missing	missing	missing	missing	missing	2--6--2	0.03	S	S	S	FolP	I
15608_2#91	ERR876521	452	ST452	35B	Quellung	35B	CONCORDANT	75	Rare	NA	NA	Pre-PCV	NVT	NVT	USA	37.0902	-95.7129	North America	1999	1999.17	missing	>24<=44	missing	blood	pneumonia	Disease	Broth dilution	0.03	S	S	Broth dilution	4	S	Broth dilution	0.06	S	Broth dilution	1	S	Broth dilution	0.25	S	0--0--0	0.03	S	S	S	neg	S
14673_1#80	ERR742405	452	ST452	35B	Quellung	35B	CONCORDANT	75	Rare	NA	NA	Post-PCV7	NVT	NVT	USA	37.0902	-95.7129	North America	2008	2008.08	missing	<=2	missing	blood	bacteremia	Disease	Broth dilution	0.03	S	S	Broth dilution	4	S	Broth dilution	0.03	S	Broth dilution	<=2	S	Broth dilution	0.25	S	0--0--0	0.03	S	S	S	neg	S
12299_1#1	ERR505987	452	ST452	35B	Quellung	35B	CONCORDANT	75	Rare	NA	NA	Post-PCV7	NVT	NVT	USA	37.0902	-95.7129	North America	2009	2009.17	missing	>44<=65	missing	blood	missing	Disease	Broth dilution	0.03	S	S	Broth dilution	4	S	Broth dilution	0.06	S	Broth dilution	2	I	Broth dilution	0.25	S	0--0--0	0.03	S	S	S	neg	S
11826_1#23	ERR449211	452	ST452	35B	Quellung	35B	CONCORDANT	75	Rare	NA	NA	Pre-PCV	NVT	NVT	USA	37.0902	-95.7129	North America	1999	1999.33	missing	>2<=5	missing	blood	bacteremia	Disease	Broth dilution	0.03	S	S	Broth dilution	4	S	Broth dilution	0.25	S	Broth dilution	1	S	Broth dilution	0.25	S	0--0--0	0.03	S	S	S	neg	S
22841_3#29	ERR2090950	459	ST459	19F	Quellung	19F	CONCORDANT	198	Intermediate	VT-only	PCV7-VT-only	Pre-PCV	PCV7	VT	Israel	31.0461	34.8516	Asia	2006	2006.5	F	>2<=5	missing	blood/csf	missing	Disease	missing	missing	missing	missing	missing	missing	missing	missing	missing	missing	missing	missing	missing	missing	missing	missing	1--2--6	0.03	S	S	S	neg	S
22841_3#181	ERR2091102	459	ST459	19F	Quellung	19F	CONCORDANT	198	Intermediate	VT-only	PCV7-VT-only	Pre-PCV	PCV7	VT	Israel	31.0461	34.8516	Asia	2007	2007.5	M	<=2	missing	blood/csf	missing	Disease	missing	missing	missing	missing	missing	missing	missing	missing	missing	missing	missing	missing	missing	missing	missing	missing	1--2--6	0.03	S	S	S	neg	S
22667_8#69	ERR2090531	459	ST459	19F	Quellung	19F	CONCORDANT	198	Intermediate	VT-only	PCV7-VT-only	Pre-PCV	PCV7	VT	Israel	31.0461	34.8516	Asia	2009	2009.5	M	<=2	missing	blood/csf	missing	Disease	missing	missing	missing	missing	missing	missing	missing	missing	missing	missing	missing	missing	missing	missing	missing	missing	1--2--3	0.03	S	S	S	neg	S
22027_1#159	ERR2089779	459	ST459	19F	Quellung	19F	CONCORDANT	198	Intermediate	VT-only	PCV7-VT-only	Post-PCV7	PCV7	VT	Israel	31.0461	34.8516	Asia	2010	2010.5	M	<=2	missing	blood	missing	Disease	missing	missing	missing	missing	Disk diffusion	26	S	Disk diffusion	28	S	Disk diffusion	30	S	Disk diffusion	20	S	1--2--3	0.03	S	S	S	neg	S
18090_2#1	ERR1214509	12372	ST12372	34	PCR and Quellung	34	CONCORDANT	381	Rare	NA	NA	Pre-PCV	NVT	NVT	China	35.8617	104.195	Asia	2000	2000.5	missing	>2<=5	missing	nasopharynx	carriage	Carriage	E-test	0.023	S	S	missing	missing	missing	Disc diffusion	S (CLSI)	S	missing	missing	missing	missing	missing	missing	12--0--2	0.03	S	S	S	neg	S
19084_8#147	ERR1422660	496	ST496	18C	Quellung	18C	CONCORDANT	3	Dominant	NVT>50%	PCV20-VT-only	Pre-PCV	PCV7	VT	USA	37.0902	-95.7129	North America	1999	1999.33	missing	<=2	missing	blood	bacteremia	Disease	Broth dilution	0.03	S	S	Broth dilution	4	S	Broth dilution	0.06	S	Broth dilution	1	S	Broth dilution	0.25	S	0--0--0	0.03	S	S	S	neg	S
15277_1#16	ERR845749	496	ST496	18C	Quellung	18C	CONCORDANT	3	Dominant	NVT>50%	PCV20-VT-only	Post-PCV7	PCV7	VT	USA	37.0902	-95.7129	North America	2001	2001.33	missing	>2<=5	missing	blood	meningitis	Disease	Broth dilution	0.03	S	S	Broth dilution	4	S	Broth dilution	0.03	S	Broth dilution	<=2	S	Broth dilution	0.25	S	0--0--0	0.03	S	S	S	neg	S
14723_6#90	ERR751190	496	ST496	18C	Quellung	18C	CONCORDANT	3	Dominant	NVT>50%	PCV20-VT-only	Post-PCV10	PCV7	VT	Trinidad and Tobago	10.6918	-61.2225	North America	2012	2012.5	F	>5<=15	missing	blood	sepsis	Disease	missing	missing	missing	missing	missing	missing	missing	missing	missing	missing	missing	missing	missing	missing	missing	missing	0--0--0	0.03	S	S	S	neg	S
14723_6#79	ERR751180	496	ST496	18C	Quellung	18C	CONCORDANT	3	Dominant	NVT>50%	PCV20-VT-only	Post-PCV10	PCV7	VT	Trinidad and Tobago	10.6918	-61.2225	North America	2012	2012.5	F	>65	missing	blood	missing	Disease	missing	missing	missing	missing	missing	missing	missing	missing	missing	missing	missing	missing	missing	missing	missing	missing	0--0--0	0.03	S	S	S	neg	S
13414_1#81	ERR600134	496	ST496	18C	Quellung	18C	CONCORDANT	3	Dominant	NVT>50%	PCV20-VT-only	Post-PCV13	PCV7	VT	USA	37.0902	-95.7129	North America	2012	2012.58	missing	<=2	missing	blood	missing	Disease	Broth dilution	0.03	S	S	Broth dilution	2	S	Broth dilution	0.03	S	Broth dilution	0.25	S	Broth dilution	0.25	S	0--0--0	0.03	S	S	S	neg	S
11822_1#25	ERR449116	496	ST496	18C	Quellung	18C	CONCORDANT	3	Dominant	NVT>50%	PCV20-VT-only	Pre-PCV	PCV7	VT	USA	37.0902	-95.7129	North America	1999	1999.25	missing	<=2	missing	csf	meningitis	Disease	Broth dilution	0.03	S	S	Broth dilution	4	S	Broth dilution	0.06	S	Broth dilution	1	S	Broth dilution	0.25	S	0--0--0	0.03	S	S	S	neg	S
11511_7#49	ERR425401	496	ST496	18C	Quellung	18C	CONCORDANT	3	Dominant	NVT>50%	PCV20-VT-only	Pre-PCV	PCV7	VT	USA	37.0902	-95.7129	North America	1999	1999.92	missing	<=2	missing	blood	bacteremia	Disease	Broth dilution	0.03	S	S	Broth dilution	4	S	Broth dilution	0.06	S	Broth dilution	1	S	Broth dilution	0.25	S	0--0--0	0.03	S	S	S	neg	S
19084_8#179	ERR1422692	498	ST498	35F	Quellung	35F	CONCORDANT	36	Intermediate	NVT-only	NVT-only	Post-PCV7	NVT	NVT	USA	37.0902	-95.7129	North America	2009	2009.33	missing	>65	missing	blood	missing	Disease	Broth dilution	0.03	S	S	Broth dilution	2	S	Broth dilution	0.03	S	Broth dilution	2	I	Broth dilution	0.25	S	0--0--3	0.03	S	S	S	neg	S
19084_8#173	ERR1422686	498	ST498	35F	Quellung	35F	CONCORDANT	36	Intermediate	NVT-only	NVT-only	Post-PCV7	NVT	NVT	USA	37.0902	-95.7129	North America	2009	2009.75	missing	<=2	missing	blood	missing	Disease	Broth dilution	0.03	S	S	Broth dilution	4	S	Broth dilution	0.06	S	Broth dilution	2	I	Broth dilution	0.12	S	0--0--3	0.03	S	S	S	neg	S
15277_1#6	ERR845739	498	ST498	35F	Quellung	35F	CONCORDANT	36	Intermediate	NVT-only	NVT-only	Post-PCV7	NVT	NVT	USA	37.0902	-95.7129	North America	2003	2003	missing	<=2	missing	blood	pneumonia	Disease	Broth dilution	0.03	S	S	Broth dilution	4	S	Broth dilution	0.06	S	Broth dilution	<=2	S	Broth dilution	0.12	S	0--0--3	0.03	S	S	S	neg	S
14723_6#58	ERR751160	498	ST498	35F	Quellung	35F	CONCORDANT	36	Intermediate	NVT-only	NVT-only	Pre-PCV	NVT	NVT	Trinidad and Tobago	10.6918	-61.2225	North America	2011	2011.5	F	>24<=44	missing	blood	pneumonia	Disease	missing	missing	missing	missing	missing	missing	missing	missing	missing	missing	missing	missing	missing	missing	missing	missing	0--0--3	0.03	S	S	S	neg	S
13710_2#56	ERR662444	498	ST498	35F	Quellung	35F	CONCORDANT	36	Intermediate	NVT-only	NVT-only	Post-PCV13	NVT	NVT	USA	37.0902	-95.7129	North America	2012	2012.75	missing	>65	missing	blood	missing	Disease	Broth dilution	0.03	S	S	Broth dilution	4	S	Broth dilution	0.06	S	Broth dilution	0.5	S	Broth dilution	0.12	S	0--0--3	0.03	S	S	S	neg	S
12290_2#8	ERR501467	498	ST498	35F	Quellung	35F	CONCORDANT	36	Intermediate	NVT-only	NVT-only	Post-PCV7	NVT	NVT	USA	37.0902	-95.7129	North America	2009	2009.83	missing	>2<=5	missing	blood	missing	Disease	Broth dilution	0.03	S	S	Broth dilution	2	S	Broth dilution	0.03	S	Broth dilution	2	I	Broth dilution	0.25	S	0--0--3	0.03	S	S	S	neg	S
12290_2#13	ERR501472	498	ST498	35F	Quellung	NT	Negative phenotype	36	Intermediate	NVT-only	NVT-only	Post-PCV7	NVT	NVT	USA	37.0902	-95.7129	North America	2009	2009.92	missing	>44<=65	missing	blood	missing	Disease	Broth dilution	0.03	S	S	Broth dilution	4	S	Broth dilution	0.06	S	Broth dilution	2	I	Broth dilution	0.25	S	0--0--3	0.03	S	S	S	neg	S
9789_4#46	ERR316799	499	ST499	6A	Quellung	6A	CONCORDANT	251	Rare	NA	NA	Pre-PCV	PCV13	VT	Malawi	-13.2543	34.3015	Africa	2010	2010.5	F	<=2	N	nasopharynx	carriage	Carriage	missing	missing	missing	missing	missing	missing	missing	missing	missing	missing	missing	missing	missing	missing	missing	missing	0--4--3	0.03	S	S	S	FolA,FolP	R
12290_3#24	ERR501564	499	ST499	6A	missing	missing	Missing	251	Rare	NA	NA	Pre-PCV	PCV13	VT	Malawi	-13.2543	34.3015	Africa	2001	2001.5	missing	<=2	missing	csf	meningitis	Disease	Disc diffusion	R (BSAC)	NA	R	Disc diffusion	S (BSAC)	NA	Disc diffusion	S (BSAC)	NA	Disc diffusion	R (BSAC)	NA	missing	missing	missing	0--4--3	0.03	S	S	S	FolA,FolP	R
18090_2#178	ERR1214686	902	ST902	6B	PCR and Quellung	6B	CONCORDANT	321	Rare	NA	NA	Pre-PCV	PCV7	VT	China	35.8617	104.195	Asia	1998	1998.5	missing	<=2	missing	clinical specimen	IPD	Disease	E-test	0.125	R	S	missing	missing	missing	Disc diffusion	R (CLSI)	R	missing	missing	missing	missing	missing	missing	153--115--278	0.25	R	R	S	FolP	I
15608_4#64	ERR876682	554	ST554	14	Quellung	14	CONCORDANT	279	Rare	NA	NA	Post-PCV10	PCV7	VT	Trinidad and Tobago	10.6918	-61.2225	North America	2012	2012.5	M	>24<=44	missing	pleural fluid	pneumonia	Disease	missing	missing	missing	missing	missing	missing	missing	missing	missing	missing	missing	missing	missing	missing	missing	missing	120--16--80	0.5	R	R	S	neg	S
14723_6#72	ERR751173	554	ST554	14	Quellung	14	CONCORDANT	279	Rare	NA	NA	Pre-PCV	PCV7	VT	Trinidad and Tobago	10.6918	-61.2225	North America	2011	2011.5	F	>2<=5	missing	blood	missing	Disease	missing	missing	missing	missing	missing	missing	missing	missing	missing	missing	missing	missing	missing	missing	missing	missing	120--16--80	0.5	R	R	S	neg	S
15608_3#13	ERR876538	570	ST570	16F	Quellung	16	CONCORDANT incomplete phenotypic differentiation	46	Intermediate	NVT>50%	NVT>50%	Pre-PCV	NVT	NVT	USA	37.0902	-95.7129	North America	1998	1998.5	missing	>65	missing	blood	bacteremia	Disease	Broth dilution	0.03	S	S	Broth dilution	4	S	Broth dilution	0.06	S	Broth dilution	1	S	Broth dilution	0.25	S	0--6--2	0.03	S	S	S	neg	S
13710_1#40	ERR662356	570	ST570	16F	Quellung	16F	CONCORDANT	46	Intermediate	NVT>50%	NVT>50%	Post-PCV13	NVT	NVT	USA	37.0902	-95.7129	North America	2012	2012.92	missing	>65	missing	blood	missing	Disease	Broth dilution	0.03	S	S	Broth dilution	4	S	Broth dilution	0.06	S	Broth dilution	0.5	S	Broth dilution	0.25	S	0--6--2	0.03	S	S	S	neg	S
11657_1#77	ERR433508	570	ST570	16F	Quellung	16F	CONCORDANT	46	Intermediate	NVT>50%	NVT>50%	Pre-PCV	NVT	NVT	USA	37.0902	-95.7129	North America	1999	1999.75	missing	>65	missing	blood	bacteremia	Disease	Broth dilution	0.03	S	S	Broth dilution	2	S	Broth dilution	0.06	S	Broth dilution	1	S	Broth dilution	0.12	S	0--6--2	0.03	S	S	S	neg	S
11658_2#89	ERR433934	574	ST574	13	Quellung	13	CONCORDANT	323	Rare	NA	NA	Post-PCV7	NVT	NVT	USA	37.0902	-95.7129	North America	2009	2009	missing	>2<=5	missing	blood	bacteremia	Disease	Broth dilution	0.03	S	S	Broth dilution	2	S	Broth dilution	0.03	S	Broth dilution	<=2	S	Broth dilution	0.12	S	11--0--0	0.03	S	S	S	neg	S
18090_2#100	ERR1214608	12171	ST12171	35C	PCR and Quellung	35A/C/42	CONCORDANT incomplete phenotypic differentiation	533	Rare	NA	NA	Pre-PCV	NVT	NVT	China	35.8617	104.195	Asia	2000	2000.5	missing	>2<=5	missing	nasopharynx	carriage	Carriage	E-test	0.023	S	S	missing	missing	missing	Disc diffusion	S (CLSI)	S	missing	missing	missing	missing	missing	missing	0--0--187	0.03	S	S	S	FolA	I
19341_3#39	ERR1453687	12205	ST12205	6A	PCR and Quellung	6A	CONCORDANT	553	Rare	NA	NA	Post-PCV13	PCV13	VT	China	35.8617	104.195	Asia	2012	2012.5	missing	>2<=5	missing	nasopharynx	carriage	Carriage	E-test	0.047	S	S	missing	missing	missing	Disc diffusion	R (CLSI)	R	missing	missing	missing	missing	missing	missing	7--gps164--85	1	R	R	S	FolP	I
18090_2#182	ERR1214690	342	ST342	23F	PCR and Quellung	23F	CONCORDANT	100	Rare	NA	NA	Pre-PCV	PCV7	VT	China	35.8617	104.195	Asia	1999	1999.5	missing	<=2	missing	clinical specimen	IPD	Disease	E-test	0.094	R	S	missing	missing	missing	Disc diffusion	R (CLSI)	R	missing	missing	missing	missing	missing	missing	0--gps155--gps290	0.06	S	S	S	FolA,FolP	R
12291_5#17	ERR505819	640	ST640	6B	Quellung	6B	CONCORDANT	23	Dominant	VT-only	PCV13-VT-only	Pre-PCV	PCV7	VT	USA	37.0902	-95.7129	North America	1999	1999.92	missing	<=2	missing	blood	pneumonia	Disease	Broth dilution	0.06	S	S	Broth dilution	4	S	Broth dilution	0.06	S	Broth dilution	1	S	Broth dilution	0.25	S	2--26--93	0.06	S	S	S	neg	S
11826_1#25	ERR449213	660	ST660	6A	Quellung	6A	CONCORDANT	13	Dominant	VT>=50%	VT>=50%	Pre-PCV	PCV13	VT	USA	37.0902	-95.7129	North America	1999	1999.67	missing	>2<=5	missing	blood	bacteremia	Disease	Broth dilution	1	R	S	Broth dilution	4	S	Broth dilution	16	R	Broth dilution	1	S	Broth dilution	4	R	46--25--8	1	R	R	S	FolA,FolP	R
21127_1#5	ERR1788204	675	ST675	6A	latex agglutination	6	CONCORDANT incomplete phenotypic differentiation	572	Rare	NA	NA	Post-PCV13	PCV13	VT	RUSSIAN FEDERATION	61.524	105.319	Europe	2015	2015.33	M	>2<=5	missing	nasopharynx	carriage	Carriage	missing	missing	missing	missing	Disc diffusion	21	S	Disc diffusion	25	S	missing	missing	missing	Disc diffusion	6	R	gps96--gps178--gps322	0.5	R	R	S	FolA,FolP	R
11657_2#5	ERR433526	690	ST690	6A	Quellung	6A	CONCORDANT	13	Dominant	VT>=50%	VT>=50%	Pre-PCV	PCV13	VT	USA	37.0902	-95.7129	North America	1998	1998.33	missing	>2<=5	missing	blood	bacteremia	Disease	Broth dilution	1	R	S	Broth dilution	<2	S	Broth dilution	0.25	S	Broth dilution	>8	R	Broth dilution	2	I	1--4--72	1	R	R	S	neg	S
9789_2#82	ERR316653	705	ST705	16F	missing	missing	Missing	268	Rare	NA	NA	Pre-PCV	NVT	NVT	Malawi	-13.2543	34.3015	Africa	2006	2006.58	F	<=2	missing	blood	septicaemia	Disease	Disc diffusion	R (BSAC)	NA	R	Disc diffusion	S (BSAC)	NA	Disc diffusion	S (BSAC)	NA	Disc diffusion	R (BSAC)	NA	missing	missing	missing	90--gps28--169	0.25	R	R	S	FolA	I
17870_8#97	ERR1202357	705	ST705	16F	missing	missing	Missing	268	Rare	NA	NA	Pre-PCV	NVT	NVT	Malawi	-13.2543	34.3015	Africa	2005	2005.17	M	>2<=5	missing	blood	septicaemia	Disease	Disc diffusion	R (BSAC)	NA	R	Disc diffusion	S (BSAC)	NA	Disc diffusion	S (BSAC)	NA	Disc diffusion	R (BSAC)	NA	missing	missing	missing	90--gps28--169	0.25	R	R	S	FolA	I
12378_2#40	ERR516647	705	ST705	16F	missing	missing	Missing	268	Rare	NA	NA	Pre-PCV	NVT	NVT	Malawi	-13.2543	34.3015	Africa	2007	2007.25	M	<=2	missing	blood	septicaemia	Disease	Disc diffusion	S (BSAC)	NA	NA	Disc diffusion	R (BSAC)	NA	Disc diffusion	NA	missing	Disc diffusion	S (BSAC)	NA	missing	missing	missing	90--gps28--169	0.25	R	R	S	FolA	I
12290_2#64	ERR501523	705	ST705	16F	missing	missing	Missing	268	Rare	NA	NA	Pre-PCV	NVT	NVT	Malawi	-13.2543	34.3015	Africa	2007	2007.83	F	<=2	missing	csf	meningitis	Disease	Disc diffusion	S (BSAC)	NA	NA	Disc diffusion	S (BSAC)	NA	Disc diffusion	S (BSAC)	NA	Disc diffusion	S (BSAC)	NA	missing	missing	missing	90--gps28--169	0.25	R	R	S	neg	S
12290_2#40	ERR501499	705	ST705	16F	missing	missing	Missing	268	Rare	NA	NA	Pre-PCV	NVT	NVT	Malawi	-13.2543	34.3015	Africa	1997	1997.33	missing	<=2	missing	blood	septicaemia	Disease	Disc diffusion	S (BSAC)	NA	NA	Disc diffusion	S (BSAC)	NA	Disc diffusion	S (BSAC)	NA	Disc diffusion	S (BSAC)	NA	missing	missing	missing	90--gps28--169	0.25	R	R	S	FolA	I
22841_2#57	ERR2090788	717	ST717	33F	Quellung	33F	CONCORDANT	3	Dominant	NVT>50%	PCV20-VT-only	Post-PCV13	PCV15 (Merck)	NVT	Israel	31.0461	34.8516	Asia	2014	2014.5	F	<=2	missing	blood	missing	Disease	missing	missing	missing	missing	Disk diffusion	23	S	Disk diffusion	6	R	Disk diffusion	23	R	Disk diffusion	21	S	2--0--6	0.03	S	S	S	neg	S
22841_1#50	ERR2090591	717	ST717	33F	Quellung	33F	CONCORDANT	3	Dominant	NVT>50%	PCV20-VT-only	Post-PCV13	PCV15 (Merck)	NVT	Israel	31.0461	34.8516	Asia	2011	2011.5	M	<=2	missing	blood	missing	Disease	missing	missing	missing	missing	Disk diffusion	27	S	Disk diffusion	6	R	Disk diffusion	25	I	Disk diffusion	28	S	2--0--6	0.03	S	S	S	neg	S
13414_2#21	ERR600160	717	ST717	33F	Quellung	33F	CONCORDANT	3	Dominant	NVT>50%	PCV20-VT-only	Post-PCV13	PCV15 (Merck)	NVT	USA	37.0902	-95.7129	North America	2012	2012.08	missing	<=2	missing	blood	missing	Disease	Broth dilution	0.03	S	S	Broth dilution	4	S	Broth dilution	32	R	Broth dilution	4	R	Broth dilution	0.25	S	2--72--6	0.03	S	S	S	neg	S
21127_2#79	ERR1788464	733	ST733	19A	QUELLUNG	19A	CONCORDANT	18	Dominant	VT>=50%	VT>=50%	Pre-PCV	PCV13	VT	BRAZIL	-14.235	-51.9253	South America	2008	2008.75	F	>24<=44	missing	csf	meningitis	Disease	MIC method	S (CLSI meningitis)	S	S	Disc diffusion	S (CLSI)	S	Disc diffusion	S (CLSI)	S	Disc diffusion	S (CLSI)	S	Disc diffusion	S (CLSI)	S	2--2--0	0.03	S	S	S	FolP	I
21127_2#51	ERR1788436	733	ST733	19A	QUELLUNG	19A	CONCORDANT	18	Dominant	VT>=50%	VT>=50%	Pre-PCV	PCV13	VT	BRAZIL	-14.235	-51.9253	South America	2008	2008.58	M	<=2	missing	blood	meningitis	Disease	MIC method	S (CLSI meningitis)	S	S	Disc diffusion	S (CLSI)	S	Disc diffusion	S (CLSI)	S	Disc diffusion	S (CLSI)	S	Disc diffusion	R (CLSI)	R	2--2--6	0.03	S	S	S	FolA,FolP	R
21127_2#26	ERR1788412	735	ST735	23F	QUELLUNG	23F	CONCORDANT	573	Rare	NA	NA	Pre-PCV	PCV7	VT	BRAZIL	-14.235	-51.9253	South America	2008	2008.5	M	<=2	missing	csf	meningitis	Disease	MIC method	S (CLSI meningitis)	S	S	Disc diffusion	S (CLSI)	S	Disc diffusion	S (CLSI)	S	Disc diffusion	S (CLSI)	S	Disc diffusion	R (CLSI)	R	1--0--2	0.03	S	S	S	FolA,FolP	R
21999_8#98	ERR2089543	739	ST739	17F	QUELLUNG	17F	CONCORDANT	49	Intermediate	NVT-only	NVT-only	Post-PCV10	NVT	NVT	BRAZIL	-14.235	-51.9253	South America	2013	2013.67	M	<=2	missing	blood	bacteraemia	Disease	MIC method	S (CLSI non-meningitis)	NA	S	Disc diffusion	S (CLSI)	S	Disc diffusion	S (CLSI)	S	Disc diffusion	R (CLSI)	R	Disc diffusion	S (CLSI)	S	11--0--0	0.03	S	S	S	neg	S
21999_7#125	ERR2089387	739	ST739	17F	QUELLUNG	17F	CONCORDANT	49	Intermediate	NVT-only	NVT-only	Post-PCV10	NVT	NVT	BRAZIL	-14.235	-51.9253	South America	2012	2012.5	M	<=2	missing	csf	meningitis	Disease	MIC method	S (CLSI meningitis)	S	S	Disc diffusion	S (CLSI)	S	Disc diffusion	S (CLSI)	S	Disc diffusion	S (CLSI)	S	Disc diffusion	S (CLSI)	S	11--0--0	0.03	S	S	S	neg	S
21999_8#79	ERR2089524	743	ST743	34	missing	missing	missing	45	Intermediate	NVT-only	NVT-only	Post-PCV10	NVT	NVT	BRAZIL	-14.235	-51.9253	South America	missing	missing	missing	missing	missing	missing	missing	missing	MIC method	S (CLSI meningitis)	S	S	Disc diffusion	S (CLSI)	S	Disc diffusion	S (CLSI)	S	Disc diffusion	S (CLSI)	S	Disc diffusion	I (CLSI)	I	0--10--2	0.03	S	S	S	FolP	I
19084_8#76	ERR1422589	748	ST748	6B	Quellung	6B	CONCORDANT	549	Rare	NA	NA	Pre-PCV	PCV7	VT	Peru	-9.18997	-75.0152	South America	2008	2008.5	M	>15<=24	missing	nasopharynx	carriage	Carriage	Disc diffusion	NS (CLSI non-menigitis)	NA	NS	Disc diffusion	23	S	Disc diffusion	25	S	Disc diffusion	22	R	missing	missing	missing	8--170--244	0.12	R	R	S	FolA,FolP	R
21127_2#37	ERR1788423	750	ST750	6B	QUELLUNG	6B	CONCORDANT	141	Intermediate	VT-only	PCV7-VT-only	Pre-PCV	PCV7	VT	BRAZIL	-14.235	-51.9253	South America	2008	2008.5	F	<=2	missing	blood	pneumonia	Disease	MIC method	S (CLSI non-meningitis)	NA	S	Disc diffusion	S (CLSI)	S	Disc diffusion	S (CLSI)	S	Disc diffusion	S (CLSI)	S	Disc diffusion	R (CLSI)	R	2--0--gps326	0.06	S	S	S	FolA,FolP	R
21999_8#91	ERR2089536	770	ST770	4	QUELLUNG	4	CONCORDANT	249	Rare	NA	NA	Post-PCV10	PCV7	VT	BRAZIL	-14.235	-51.9253	South America	2013	2013.58	F	>44<=65	missing	blood	bacteraemia	Disease	MIC method	S (CLSI non-meningitis)	NA	S	Disc diffusion	S (CLSI)	S	Disc diffusion	S (CLSI)	S	Disc diffusion	S (CLSI)	S	Disc diffusion	S (CLSI)	S	2--2--0	0.03	S	S	S	neg	S
21999_7#149	ERR2089411	770	ST770	4	QUELLUNG	4	CONCORDANT	249	Rare	NA	NA	Post-PCV10	PCV7	VT	BRAZIL	-14.235	-51.9253	South America	2012	2012.58	M	<=2	missing	blood	pneumonia	Disease	MIC method	S (CLSI non-meningitis)	NA	S	Disc diffusion	S (CLSI)	S	Disc diffusion	S (CLSI)	S	Disc diffusion	S (CLSI)	S	Disc diffusion	S (CLSI)	S	2--2--0	0.03	S	S	S	neg	S
21242_2#135	ERR1795466	770	ST770	4	QUELLUNG	4	CONCORDANT	249	Rare	NA	NA	Post-PCV10	PCV7	VT	BRAZIL	-14.235	-51.9253	South America	2012	2012.08	F	>65	missing	blood	bacteraemia	Disease	MIC method	S (CLSI non-meningitis)	NA	S	Disc diffusion	S (CLSI)	S	Disc diffusion	S (CLSI)	S	Disc diffusion	S (CLSI)	S	Disc diffusion	S (CLSI)	S	2--2--0	0.03	S	S	S	neg	S
21127_2#60	ERR1788445	770	ST770	4	QUELLUNG	4	CONCORDANT	249	Rare	NA	NA	Pre-PCV	PCV7	VT	BRAZIL	-14.235	-51.9253	South America	2008	2008.67	M	>44<=65	missing	csf	meningitis	Disease	MIC method	S (CLSI meningitis)	S	S	Disc diffusion	S (CLSI)	S	Disc diffusion	S (CLSI)	S	Disc diffusion	S (CLSI)	S	Disc diffusion	S (CLSI)	S	2--2--0	0.03	S	S	S	neg	S
21127_2#52	ERR1788437	770	ST770	4	QUELLUNG	4	CONCORDANT	249	Rare	NA	NA	Pre-PCV	PCV7	VT	BRAZIL	-14.235	-51.9253	South America	2008	2008.58	M	>65	missing	blood	bacteraemia	Disease	MIC method	S (CLSI non-meningitis)	NA	S	Disc diffusion	S (CLSI)	S	Disc diffusion	S (CLSI)	S	Disc diffusion	S (CLSI)	S	Disc diffusion	S (CLSI)	S	2--2--0	0.03	S	S	S	neg	S
21127_2#140	ERR1788525	770	ST770	4	QUELLUNG	4	CONCORDANT	249	Rare	NA	NA	Pre-PCV	PCV7	VT	BRAZIL	-14.235	-51.9253	South America	2009	2009.33	F	>24<=44	missing	csf	meningitis	Disease	MIC method	S (CLSI meningitis)	S	S	Disc diffusion	S (CLSI)	S	Disc diffusion	S (CLSI)	S	Disc diffusion	S (CLSI)	S	Disc diffusion	S (CLSI)	S	2--2--0	0.03	S	S	S	neg	S
21127_1#165	ERR1788362	796	ST796	14	QUELLUNG	14	CONCORDANT	571	Rare	NA	NA	Pre-PCV	PCV7	VT	BRAZIL	-14.235	-51.9253	South America	2008	2008	M	<=2	missing	blood	pneumonia	Disease	MIC method	S (CLSI non-meningitis)	NA	S	Disc diffusion	S (CLSI)	S	Disc diffusion	S (CLSI)	S	Disc diffusion	S (CLSI)	S	Disc diffusion	R (CLSI)	R	0--6--gps325	0.06	S	S	S	FolA,FolP	R
19341_3#92	ERR1453740	9766	ST9766	15BC	PCR and Quellung	15B	CONCORDANT	556	Rare	NA	NA	Pre-PCV	PCV20 (Pfizer)	NVT	China	35.8617	104.195	Asia	2009	2009.5	missing	>2<=5	missing	nasopharynx	carriage	Carriage	E-test	0.094	R	S	missing	missing	missing	Disc diffusion	R (CLSI)	R	missing	missing	missing	missing	missing	missing	0--gps155--gps91	0.06	S	S	S	FolA,FolP	R
11658_2#22	ERR433878	902	ST902	6B	Quellung	6B	CONCORDANT	321	Rare	NA	NA	Pre-PCV	PCV7	VT	Peru	-9.18997	-75.0152	South America	2007	2007.5	M	<=2	missing	blood	meningitis	Disease	E-test	0.75	R	S	missing	missing	missing	E-test	256	R	Disc diffusion	missing	missing	missing	missing	missing	13--115--63	1	R	R	S	FolP	I
19183_3#46	ERR1430844	909	ST909	10F	missing	missing	Missing	299	Rare	NA	NA	Pre-PCV	NVT	NVT	The Gambia	13.4432	-15.3101	Africa	2007	2007.75	missing	>5<=15	missing	nasopharynx	carriage	Carriage	missing	missing	missing	missing	missing	missing	missing	missing	missing	missing	missing	missing	missing	missing	missing	missing	0--0--2	0.03	S	S	S	neg	S
19183_3#6	ERR1430804	922	ST922	NT	missing	missing	Missing	550	Rare	NA	NA	Pre-PCV	NVT	NVT	The Gambia	13.4432	-15.3101	Africa	2009	2009.33	F	<=2	missing	nasopharynx	carriage	Carriage	missing	missing	missing	missing	missing	missing	missing	missing	missing	missing	missing	missing	missing	missing	missing	missing	55--82--0	0.03	S	S	S	neg	S
18090_2#90	ERR1214598	342	ST342	23F	PCR and Quellung	23F	CONCORDANT	100	Rare	NA	NA	Pre-PCV	PCV7	VT	China	35.8617	104.195	Asia	2000	2000.5	missing	>2<=5	missing	nasopharynx	carriage	Carriage	E-test	0.125	R	S	missing	missing	missing	Disc diffusion	S (CLSI)	S	missing	missing	missing	missing	missing	missing	0--gps155--gps290	0.06	S	S	S	FolP	I
15608_4#5	ERR876623	11782	ST11782	19A	Quellung	19A	CONCORDANT	370	Rare	NA	NA	Pre-PCV	PCV13	VT	Slovenia	46.1512	14.9955	Europe	2014	2014.08	M	<=2	missing	blood	pneumonia	Disease	E-test	0.19	R	S	E-test	2	S	E-test	0.19	S	E-test	0.125	S	E-test	0.25	S	gps121--1--242	0.25	R	R	S	neg	S
15608_3#30	ERR876555	11782	ST11782	19A	Quellung	19A	CONCORDANT	370	Rare	NA	NA	Pre-PCV	PCV13	VT	Slovenia	46.1512	14.9955	Europe	2012	2012.17	F	<=2	missing	blood	missing	Disease	E-test	0.25	R	S	E-test	4	S	E-test	0.125	S	E-test	0.125	S	E-test	0.19	S	gps121--1--242	0.25	R	R	S	neg	S
22114_6#76	ERR2089864	1028	ST1028	35F	Quellung	35F	CONCORDANT	581	Rare	NA	NA	Pre-PCV	NVT	NVT	Israel	31.0461	34.8516	Asia	2007	2007.5	M	>15<=24	missing	blood	missing	Disease	missing	missing	missing	missing	Disk diffusion	S (CLSI)	S	Disk diffusion	S (CLSI)	S	Disk diffusion	S (CLSI)	S	Disk diffusion	S (CLSI)	S	2--0--2	0.03	S	S	S	neg	S
15608_2#64	ERR876494	1073	ST1073	18C	Quellung	18C	CONCORDANT	50	Intermediate	VT>=50%	VT>=50%	Pre-PCV	PCV7	VT	USA	37.0902	-95.7129	North America	1998	1998.83	missing	>2<=5	missing	blood	pneumonia	Disease	Broth dilution	0.03	S	S	Broth dilution	2	S	Broth dilution	0.06	S	Broth dilution	1	S	Broth dilution	0.12	S	0--4--0	0.03	S	S	S	neg	S
11822_1#76	ERR449165	1073	ST1073	18C	Quellung	18C	CONCORDANT	50	Intermediate	VT>=50%	VT>=50%	Pre-PCV	PCV7	VT	USA	37.0902	-95.7129	North America	1999	1999.25	missing	>2<=5	missing	csf	meningitis	Disease	Broth dilution	0.03	S	S	Broth dilution	2	S	Broth dilution	0.06	S	Broth dilution	1	S	Broth dilution	0.5	S	0--4--0	0.03	S	S	S	neg	S
11657_2#56	ERR433570	1073	ST1073	18C	Quellung	18C	CONCORDANT	50	Intermediate	VT>=50%	VT>=50%	Pre-PCV	PCV7	VT	USA	37.0902	-95.7129	North America	1999	1999.33	missing	<=2	missing	blood	missing	Disease	Broth dilution	0.03	S	S	Broth dilution	4	S	Broth dilution	0.06	S	Broth dilution	1	S	Broth dilution	0.25	S	44--4--0	0.03	S	S	S	neg	S
15378_3#81	ERR862434	1090	ST1090	29	Quellung	35	CONCORDANT to genogroup level	190	Intermediate	VT>=50%	VT>=50%	Pre-PCV	NVT	NVT	Malawi	-13.2543	34.3015	Africa	2009	2009.08	F	>15<=24	missing	nasopharynx	carriage	Carriage	missing	missing	missing	missing	missing	missing	missing	missing	missing	missing	missing	missing	missing	missing	missing	missing	gps119--176--gps27	0.12	R	R	S	neg	S
15378_2#19	ERR862277	1090	ST1090	29	Quellung	missing	Missing	190	Intermediate	VT>=50%	VT>=50%	Pre-PCV	NVT	NVT	Malawi	-13.2543	34.3015	Africa	2009	2009.67	F	<=2	N	nasopharynx	carriage	Carriage	missing	missing	missing	missing	missing	missing	missing	missing	missing	missing	missing	missing	missing	missing	missing	missing	gps119--gps7--gps27	0.12	R	R	S	FolA	I
14936_5#8	ERR774574	1090	ST1090	29	missing	missing	Missing	190	Intermediate	VT>=50%	VT>=50%	Pre-PCV	NVT	NVT	Malawi	-13.2543	34.3015	Africa	2000	2000.08	F	<=2	missing	csf	meningitis	Disease	inferred as disc diffusion	R (BSAC)	NA	missing	missing	S (BSAC)	NA	missing	S (BSAC)	missing	disc diffusion	S (BSAC)	NA	disc diffusion	S (BSAC)	NA	gps119--gps7--gps27	0.12	R	R	S	neg	S
19084_8#1	ERR1422514	1121	ST1121	6B	Quellung	6B	CONCORDANT	23	Dominant	VT-only	PCV13-VT-only	Pre-PCV	PCV7	VT	Peru	-9.18997	-75.0152	South America	2009	2009.5	M	>5<=15	missing	nasopharynx	carriage	Carriage	Disc diffusion	NS (CLSI non-menigitis)	NA	NS	Disc diffusion	13	R	Disc diffusion	6	R	Disc diffusion	12	R	missing	missing	missing	26--116--105	0.25	R	R	S	FolA,FolP	R
19084_7#182	ERR1422511	1121	ST1121	6B	Quellung	6B	CONCORDANT	23	Dominant	VT-only	PCV13-VT-only	Pre-PCV	PCV7	VT	Peru	-9.18997	-75.0152	South America	2009	2009.5	M	>5<=15	missing	nasopharynx	carriage	Carriage	Disc diffusion	NS (CLSI non-menigitis)	NA	NS	Disc diffusion	27	S	Disc diffusion	28	S	Disc diffusion	26	I	missing	missing	missing	26--116--105	0.25	R	R	S	FolA,FolP	R
19084_7#173	ERR1422502	1121	ST1121	6B	Quellung	6B	CONCORDANT	23	Dominant	VT-only	PCV13-VT-only	Pre-PCV	PCV7	VT	Peru	-9.18997	-75.0152	South America	2008	2008.5	F	>15<=24	missing	nasopharynx	carriage	Carriage	Disc diffusion	NS (CLSI non-menigitis)	NA	NS	Disc diffusion	27	S	Disc diffusion	32	S	Disc diffusion	29	S	missing	missing	missing	26--116--105	0.25	R	R	S	FolA,FolP	R
19084_7#162	ERR1422491	1121	ST1121	6B	Quellung	6B	CONCORDANT	23	Dominant	VT-only	PCV13-VT-only	Pre-PCV	PCV7	VT	Peru	-9.18997	-75.0152	South America	2008	2008.5	F	>5<=15	missing	nasopharynx	carriage	Carriage	Disc diffusion	NS (CLSI non-menigitis)	NA	NS	Disc diffusion	24	S	Disc diffusion	26	S	Disc diffusion	17	R	missing	missing	missing	26--116--105	0.25	R	R	S	FolA,FolP	R
19084_7#135	ERR1422464	1121	ST1121	6B	Quellung	6B	CONCORDANT	23	Dominant	VT-only	PCV13-VT-only	Pre-PCV	PCV7	VT	Peru	-9.18997	-75.0152	South America	2008	2008.5	M	>5<=15	missing	nasopharynx	carriage	Carriage	Disc diffusion	NS (CLSI non-menigitis)	NA	NS	Disc diffusion	23	S	Disc diffusion	27	S	Disc diffusion	26	I	missing	missing	missing	26--116--105	0.25	R	R	S	FolA,FolP	R
12291_4#12	ERR505729	1121	ST1121	6B	Quellung	6B	CONCORDANT	23	Dominant	VT-only	PCV13-VT-only	Pre-PCV	PCV7	VT	Peru	-9.18997	-75.0152	South America	2009	2009.5	F	>15<=24	missing	nasopharynx	carriage	Carriage	Disc diffusion	NS (CLSI non-menigitis)	NA	NS	Disc diffusion	24	S	Disc diffusion	27	S	Disc diffusion	25	I	missing	missing	missing	26--116--105	0.25	R	R	S	FolA,FolP	R
12291_3#13	ERR505647	1121	ST1121	6B	Quellung	6B	CONCORDANT	23	Dominant	VT-only	PCV13-VT-only	Pre-PCV	PCV7	VT	Peru	-9.18997	-75.0152	South America	2008	2008.5	M	>15<=24	missing	nasopharynx	carriage	Carriage	Disc diffusion	NS (CLSI non-menigitis)	NA	NS	Disc diffusion	29	S	Disc diffusion	31	S	Disc diffusion	30	S	missing	missing	missing	26--116--105	0.25	R	R	S	FolA,FolP	R
12291_1#77	ERR505534	1121	ST1121	6B	Quellung	6B	CONCORDANT	23	Dominant	VT-only	PCV13-VT-only	Pre-PCV	PCV7	VT	Peru	-9.18997	-75.0152	South America	2007	2007.5	M	>2<=5	missing	nasopharynx	carriage	Carriage	Disc diffusion	NS (CLSI non-menigitis)	NA	NS	Disc diffusion	24	S	Disc diffusion	24	S	Disc diffusion	25	I	missing	missing	missing	26--111--105	0.25	R	R	S	FolA,FolP	R
11658_2#39	ERR433893	1121	ST1121	6B	Quellung	6B	CONCORDANT	23	Dominant	VT-only	PCV13-VT-only	Pre-PCV	PCV7	VT	Peru	-9.18997	-75.0152	South America	2006	2006.5	M	<=2	missing	pleural fluid	pneumonia	Disease	E-test	0.38	R	S	missing	missing	missing	E-test	0.064	S	Disc diffusion	30	S	missing	missing	missing	26--111--105	0.25	R	R	S	FolA,FolP	R
11511_8#74	ERR425509	1121	ST1121	6B	Quellung	6B	CONCORDANT	23	Dominant	VT-only	PCV13-VT-only	Pre-PCV	PCV7	VT	Peru	-9.18997	-75.0152	South America	2007	2007.5	M	<=2	missing	csf	meningitis	Disease	E-test	0.19	R	S	missing	missing	missing	E-test	0.094	S	Disc diffusion	26	I	missing	missing	missing	26--116--105	0.25	R	R	S	FolA,FolP	R
11511_8#71	ERR425506	1121	ST1121	6B	Quellung	6B	CONCORDANT	23	Dominant	VT-only	PCV13-VT-only	Pre-PCV	PCV7	VT	Peru	-9.18997	-75.0152	South America	2007	2007.5	M	>2<=5	missing	blood	pneumonia	Disease	Broth dilution	0.5	R	S	Broth dilution	4	S	Broth dilution	0.06	S	Broth dilution	<2	S	Broth dilution	4	R	26--111--105	0.25	R	R	S	FolA,FolP	R
18090_5#42	ERR1214706	1221	ST1221	4	Quellung	4	CONCORDANT	70	Intermediate	VT-only	PCV7-VT-only	Post-PCV13	PCV7	VT	South Africa	-30.5595	22.9375	Africa	2014	2014.25	F	>65	missing	blood	missing	Disease	Broth dilution	0.015	S	S	missing	missing	missing	Broth dilution	0.25	S	Broth dilution	1	S	Broth dilution	0.25	S	2--4--3	0.03	S	S	S	neg	S
18090_5#35	ERR1214699	1221	ST1221	4	Quellung	4	CONCORDANT	70	Intermediate	VT-only	PCV7-VT-only	Post-PCV13	PCV7	VT	South Africa	-30.5595	22.9375	Africa	2012	2012.5	M	>5<=15	P	nasopharynx	missing	Carriage	missing	missing	missing	missing	missing	missing	missing	missing	missing	missing	missing	missing	missing	missing	missing	missing	2--4--3	0.03	S	S	S	neg	S
17175_8#74	ERR1066358	1221	ST1221	4	Quellung	4	CONCORDANT	70	Intermediate	VT-only	PCV7-VT-only	Post-PCV13	PCV7	VT	South Africa	-30.5595	22.9375	Africa	2014	2014.67	M	<=2	N	blood	missing	Disease	Broth dilution	0.008	S	S	missing	missing	missing	Broth dilution	0.06	S	Broth dilution	1	S	Broth dilution	0.25	S	2--4--3	0.03	S	S	S	neg	S
17175_4#77	ERR1065996	1221	ST1221	4	Quellung	4	CONCORDANT	70	Intermediate	VT-only	PCV7-VT-only	Post-PCV13	PCV7	VT	South Africa	-30.5595	22.9375	Africa	2012	2012.75	F	>24<=44	P	nasopharynx	missing	Carriage	missing	missing	missing	missing	missing	missing	missing	missing	missing	missing	missing	missing	missing	missing	missing	missing	2--4--3	0.03	S	S	S	neg	S
17150_6#53	ERR1065879	1221	ST1221	4	Quellung	4	CONCORDANT	70	Intermediate	VT-only	PCV7-VT-only	Post-PCV13	PCV7	VT	South Africa	-30.5595	22.9375	Africa	2014	2014.75	M	>24<=44	missing	blood	missing	Disease	Broth dilution	0.015	S	S	missing	missing	missing	Broth dilution	0.06	S	Broth dilution	1	S	Broth dilution	0.5	S	2--4--3	0.03	S	S	S	neg	S
17138_4#10	ERR1065493	1221	ST1221	4	Quellung	4	CONCORDANT	70	Intermediate	VT-only	PCV7-VT-only	Post-PCV13	PCV7	VT	South Africa	-30.5595	22.9375	Africa	2014	2014.83	F	>2<=5	missing	csf	missing	Disease	Broth dilution	0.015	S	S	missing	missing	missing	Broth dilution	0.06	S	Broth dilution	1	S	Broth dilution	0.25	S	2--4--3	0.03	S	S	S	neg	S
17138_3#80	ERR1065470	1221	ST1221	4	Quellung	4	CONCORDANT	70	Intermediate	VT-only	PCV7-VT-only	Post-PCV13	PCV7	VT	South Africa	-30.5595	22.9375	Africa	2014	2014.75	M	>2<=5	missing	csf	missing	Disease	Broth dilution	0.03	S	S	missing	missing	missing	Broth dilution	0.06	S	Broth dilution	1	S	Broth dilution	0.25	S	2--4--3	0.03	S	S	S	neg	S
15874_1#24	ERR913504	1221	ST1221	4	Quellung	4	CONCORDANT	70	Intermediate	VT-only	PCV7-VT-only	Post-PCV7	PCV7	VT	South Africa	-30.5595	22.9375	Africa	2011	2011.5	F	<=2	missing	nasopharynx	missing	Carriage	missing	missing	missing	missing	missing	missing	missing	missing	missing	missing	missing	missing	missing	missing	missing	missing	2--4--3	0.03	S	S	S	neg	S
15731_8#47	ERR900692	1221	ST1221	4	Quellung	4	CONCORDANT	70	Intermediate	VT-only	PCV7-VT-only	Pre-PCV	PCV7	VT	South Africa	-30.5595	22.9375	Africa	2009	2009.5	M	<=2	missing	nasopharynx	missing	Carriage	missing	missing	missing	missing	missing	missing	missing	missing	missing	missing	missing	missing	missing	missing	missing	missing	2--4--3	0.03	S	S	S	neg	S
15731_8#43	ERR900688	1221	ST1221	4	Quellung	4	CONCORDANT	70	Intermediate	VT-only	PCV7-VT-only	Pre-PCV	PCV7	VT	South Africa	-30.5595	22.9375	Africa	2009	2009.5	M	>5<=15	missing	nasopharynx	missing	Carriage	missing	missing	missing	missing	missing	missing	missing	missing	missing	missing	missing	missing	missing	missing	missing	missing	2--4--3	0.03	S	S	S	neg	S
14936_4#1	ERR774474	1221	ST1221	4	Quellung	4	CONCORDANT	70	Intermediate	VT-only	PCV7-VT-only	Post-PCV13	PCV7	VT	South Africa	-30.5595	22.9375	Africa	2013	2013.17	F	>24<=44	missing	csf	missing	Disease	Broth dilution	0.015	S	S	Broth dilution	2	S	Broth dilution	0.06	S	Broth dilution	1	S	Broth dilution	0.5	S	2--4--3	0.03	S	S	S	neg	S
14913_7#90	ERR774374	1221	ST1221	4	Quellung	4	CONCORDANT	70	Intermediate	VT-only	PCV7-VT-only	Post-PCV13	PCV7	VT	South Africa	-30.5595	22.9375	Africa	2012	2012.58	F	>15<=24	P	blood	missing	Disease	Broth dilution	0.03	S	S	Broth dilution	2	S	Broth dilution	0.03	S	Broth dilution	2	I	Broth dilution	0.25	S	2--4--3	0.03	S	S	S	neg	S
14913_7#58	ERR774342	1221	ST1221	4	Quellung	4	CONCORDANT	70	Intermediate	VT-only	PCV7-VT-only	Post-PCV13	PCV7	VT	South Africa	-30.5595	22.9375	Africa	2012	2012.58	F	>65	P	blood	missing	Disease	Broth dilution	0.03	S	S	Broth dilution	2	S	Broth dilution	0.06	S	Broth dilution	2	I	Broth dilution	0.12	S	2--4--3	0.03	S	S	S	neg	S
14913_7#54	ERR774338	1221	ST1221	4	Quellung	4	CONCORDANT	70	Intermediate	VT-only	PCV7-VT-only	Post-PCV13	PCV7	VT	South Africa	-30.5595	22.9375	Africa	2013	2013	F	<=2	N	peritoneal fluid	missing	Disease	Broth dilution	0.015	S	S	Broth dilution	2	S	Broth dilution	0.06	S	Broth dilution	1	S	Broth dilution	0.5	S	2--4--3	0.03	S	S	S	neg	S
14913_7#39	ERR774323	1221	ST1221	4	Quellung	4	CONCORDANT	70	Intermediate	VT-only	PCV7-VT-only	Post-PCV13	PCV7	VT	South Africa	-30.5595	22.9375	Africa	2013	2013.08	M	>24<=44	P	blood	missing	Disease	Broth dilution	0.015	S	S	Broth dilution	2	S	Broth dilution	0.03	S	Broth dilution	1	S	Broth dilution	0.5	S	2--4--3	0.03	S	S	S	neg	S
14913_7#30	ERR774314	1221	ST1221	4	Quellung	4	CONCORDANT	70	Intermediate	VT-only	PCV7-VT-only	Post-PCV13	PCV7	VT	South Africa	-30.5595	22.9375	Africa	2013	2013	F	>24<=44	missing	csf	missing	Disease	Broth dilution	0.015	S	S	Broth dilution	2	S	Broth dilution	0.03	S	Broth dilution	1	S	Broth dilution	0.25	S	2--4--3	0.03	S	S	S	neg	S
14913_4#9	ERR774011	1221	ST1221	4	Quellung	4	CONCORDANT	70	Intermediate	VT-only	PCV7-VT-only	Post-PCV13	PCV7	VT	South Africa	-30.5595	22.9375	Africa	2012	2012	M	>65	N	peritoneal fluid	missing	Disease	Broth dilution	0.03	S	S	Broth dilution	2	S	Broth dilution	0.03	S	Broth dilution	2	I	Broth dilution	0.25	S	2--4--3	0.03	S	S	S	neg	S
14913_3#84	ERR773992	1221	ST1221	4	Quellung	4	CONCORDANT	70	Intermediate	VT-only	PCV7-VT-only	Pre-PCV	PCV7	VT	South Africa	-30.5595	22.9375	Africa	2008	2008.67	M	>2<=5	P	csf & blood	missing	Disease	missing	missing	missing	missing	missing	missing	missing	missing	missing	missing	missing	missing	missing	E-test	0.125	S	2--4--3	0.03	S	S	S	neg	S
14913_3#46	ERR773955	1221	ST1221	4	Quellung	4	CONCORDANT	70	Intermediate	VT-only	PCV7-VT-only	Post-PCV7	PCV7	VT	South Africa	-30.5595	22.9375	Africa	2011	2011.5	F	>24<=44	P	csf & blood	missing	Disease	Broth dilution	0.03	S	S	Broth dilution	2	S	Broth dilution	0.06	S	Broth dilution	2	I	Broth dilution	0.25	S	2--4--3	0.03	S	S	S	neg	S
14913_3#14	ERR773923	1221	ST1221	4	Quellung	4	CONCORDANT	70	Intermediate	VT-only	PCV7-VT-only	Pre-PCV	PCV7	VT	South Africa	-30.5595	22.9375	Africa	2008	2008.67	M	>2<=5	missing	blood	missing	Disease	missing	missing	missing	missing	missing	missing	missing	missing	missing	missing	missing	missing	missing	E-test	0.094	S	2--4--3	0.03	S	S	S	neg	S
14913_2#60	ERR773874	1221	ST1221	4	Quellung	4	CONCORDANT	70	Intermediate	VT-only	PCV7-VT-only	Post-PCV7	PCV7	VT	South Africa	-30.5595	22.9375	Africa	2011	2011.83	M	>2<=5	P	blood	missing	Disease	Broth dilution	0.03	S	S	Broth dilution	2	S	Broth dilution	0.06	S	Broth dilution	2	I	Broth dilution	0.5	S	2--4--3	0.03	S	S	S	neg	S
14566_5#82	ERR730842	1221	ST1221	4	Quellung	4	CONCORDANT	70	Intermediate	VT-only	PCV7-VT-only	Post-PCV7	PCV7	VT	South Africa	-30.5595	22.9375	Africa	2010	2010.33	F	>24<=44	missing	blood	missing	Disease	Broth dilution	0.03	S	S	Broth dilution	2	S	Broth dilution	0.03	S	Broth dilution	2	I	Broth dilution	0.25	S	2--4--3	0.03	S	S	S	neg	S
14566_5#74	ERR730834	1221	ST1221	4	Quellung	4	CONCORDANT	70	Intermediate	VT-only	PCV7-VT-only	Post-PCV7	PCV7	VT	South Africa	-30.5595	22.9375	Africa	2010	2010.33	F	>24<=44	missing	blood	missing	Disease	Broth dilution	0.03	S	S	Broth dilution	2	S	Broth dilution	0.03	S	Broth dilution	2	I	Broth dilution	0.25	S	2--4--3	0.03	S	S	S	neg	S
14566_4#85	ERR730750	1221	ST1221	4	Quellung	4	CONCORDANT	70	Intermediate	VT-only	PCV7-VT-only	Pre-PCV	PCV7	VT	South Africa	-30.5595	22.9375	Africa	2009	2009.75	M	<=2	N	blood	missing	Disease	missing	missing	missing	missing	missing	missing	missing	missing	missing	missing	missing	missing	missing	Broth dilution	0.094	S	2--4--3	0.03	S	S	S	neg	S
14566_4#70	ERR730735	1221	ST1221	4	Quellung	4	CONCORDANT	70	Intermediate	VT-only	PCV7-VT-only	Pre-PCV	PCV7	VT	South Africa	-30.5595	22.9375	Africa	2009	2009.75	M	>44<=65	missing	pleural fluid	missing	Disease	missing	missing	missing	missing	missing	missing	missing	missing	missing	missing	missing	missing	missing	Broth dilution	0.094	S	2--4--3	0.03	S	S	S	neg	S
14566_4#46	ERR730711	1221	ST1221	4	Quellung	4	CONCORDANT	70	Intermediate	VT-only	PCV7-VT-only	Pre-PCV	PCV7	VT	South Africa	-30.5595	22.9375	Africa	2009	2009.75	F	>2<=5	P	blood	missing	Disease	missing	missing	missing	missing	missing	missing	missing	missing	missing	missing	missing	missing	missing	Broth dilution	0.094	S	2--4--3	0.03	S	S	S	neg	S
14566_4#27	ERR730692	1221	ST1221	4	Quellung	4	CONCORDANT	70	Intermediate	VT-only	PCV7-VT-only	Pre-PCV	PCV7	VT	South Africa	-30.5595	22.9375	Africa	2009	2009.67	F	>24<=44	missing	csf	missing	Disease	missing	missing	missing	missing	missing	missing	missing	missing	missing	missing	missing	missing	missing	Broth dilution	0.125	S	2--4--3	0.03	S	S	S	neg	S
14555_4#71	ERR730641	1221	ST1221	4	Quellung	4	CONCORDANT	70	Intermediate	VT-only	PCV7-VT-only	Post-PCV7	PCV7	VT	South Africa	-30.5595	22.9375	Africa	2011	2011.33	M	>24<=44	missing	csf	missing	Disease	Broth dilution	0.03	S	S	Broth dilution	2	S	Broth dilution	0.06	S	Broth dilution	2	I	Broth dilution	0.25	S	2--4--3	0.03	S	S	S	neg	S
14412_1#76	ERR714613	1221	ST1221	4	Quellung	4	CONCORDANT	70	Intermediate	VT-only	PCV7-VT-only	Pre-PCV	PCV7	VT	South Africa	-30.5595	22.9375	Africa	2008	2008.75	F	>5<=15	missing	blood	missing	Disease	missing	missing	missing	missing	missing	missing	missing	missing	missing	missing	missing	missing	missing	E-test	0.032	S	2--4--3	0.03	S	S	S	neg	S
14410_8#93	ERR714535	1221	ST1221	4	Quellung	4	CONCORDANT	70	Intermediate	VT-only	PCV7-VT-only	Pre-PCV	PCV7	VT	South Africa	-30.5595	22.9375	Africa	2008	2008.67	M	>2<=5	N	blood	missing	Disease	missing	missing	missing	missing	missing	missing	missing	missing	missing	missing	missing	missing	missing	E-test	0.125	S	2--4--3	0.03	S	S	S	neg	S
14410_8#1	ERR714443	1221	ST1221	4	Quellung	4	CONCORDANT	70	Intermediate	VT-only	PCV7-VT-only	Pre-PCV	PCV7	VT	South Africa	-30.5595	22.9375	Africa	2006	2006.5	F	<=2	P	blood	missing	Disease	missing	missing	missing	missing	missing	missing	missing	missing	missing	missing	missing	missing	missing	E-test	0.38	S	2--4--3	0.03	S	S	S	neg	S
14257_1#55	ERR701832	1221	ST1221	4	Quellung	4	CONCORDANT	70	Intermediate	VT-only	PCV7-VT-only	Pre-PCV	PCV7	VT	South Africa	-30.5595	22.9375	Africa	2008	2008.33	M	>2<=5	missing	csf	missing	Disease	missing	missing	missing	missing	missing	missing	missing	missing	missing	missing	missing	missing	missing	E-test	0.19	S	2--4--3	0.03	S	S	S	neg	S
13470_1#30	ERR646559	1221	ST1221	4	Quellung	4	CONCORDANT	70	Intermediate	VT-only	PCV7-VT-only	Post-PCV7	PCV7	VT	South Africa	-30.5595	22.9375	Africa	2010	2010.17	F	>24<=44	missing	csf	missing	Disease	Broth dilution	0.03	S	S	Broth dilution	2	S	Broth dilution	0.06	S	Broth dilution	2	I	Broth dilution	0.5	S	2--4--3	0.03	S	S	S	neg	S
13415_8#71	ERR633093	1221	ST1221	4	Quellung	4	CONCORDANT	70	Intermediate	VT-only	PCV7-VT-only	Pre-PCV	PCV7	VT	South Africa	-30.5595	22.9375	Africa	2009	2009.33	M	>2<=5	missing	csf	missing	Disease	missing	missing	missing	missing	missing	missing	missing	missing	missing	missing	missing	missing	missing	Broth dilution	0.125	S	2--4--3	0.03	S	S	S	neg	S
13415_7#68	ERR632997	1221	ST1221	4	Quellung	4	CONCORDANT	70	Intermediate	VT-only	PCV7-VT-only	Pre-PCV	PCV7	VT	South Africa	-30.5595	22.9375	Africa	2009	2009.33	M	>44<=65	missing	csf & blood	missing	Disease	missing	missing	missing	missing	missing	missing	missing	missing	missing	missing	missing	missing	missing	Broth dilution	0.047	S	2--4--3	0.03	S	S	S	neg	S
13415_7#56	ERR632985	1221	ST1221	4	Quellung	4	CONCORDANT	70	Intermediate	VT-only	PCV7-VT-only	Pre-PCV	PCV7	VT	South Africa	-30.5595	22.9375	Africa	2009	2009.08	M	>2<=5	missing	blood	missing	Disease	missing	missing	missing	missing	missing	missing	missing	missing	missing	missing	missing	missing	missing	Broth dilution	0.125	S	2--4--3	0.03	S	S	S	neg	S
13415_6#85	ERR600584	1221	ST1221	4	Quellung	4	CONCORDANT	70	Intermediate	VT-only	PCV7-VT-only	Pre-PCV	PCV7	VT	South Africa	-30.5595	22.9375	Africa	2009	2009.58	F	<=2	missing	csf	missing	Disease	missing	missing	missing	missing	missing	missing	missing	missing	missing	missing	missing	missing	missing	Broth dilution	0.19	S	2--4--3	0.03	S	S	S	neg	S
13415_6#78	ERR600577	1221	ST1221	4	Quellung	4	CONCORDANT	70	Intermediate	VT-only	PCV7-VT-only	Pre-PCV	PCV7	VT	South Africa	-30.5595	22.9375	Africa	2009	2009.58	M	>5<=15	P	blood	missing	Disease	missing	missing	missing	missing	missing	missing	missing	missing	missing	missing	missing	missing	missing	Broth dilution	0.25	S	2--4--3	0.03	S	S	S	neg	S
13415_6#60	ERR600560	1221	ST1221	4	Quellung	4	CONCORDANT	70	Intermediate	VT-only	PCV7-VT-only	Pre-PCV	PCV7	VT	South Africa	-30.5595	22.9375	Africa	2009	2009.5	F	>2<=5	missing	csf	missing	Disease	missing	missing	missing	missing	missing	missing	missing	missing	missing	missing	missing	missing	missing	Broth dilution	0.064	S	2--4--3	0.03	S	S	S	neg	S
13415_5#2	ERR600407	1221	ST1221	4	Quellung	4	CONCORDANT	70	Intermediate	VT-only	PCV7-VT-only	Pre-PCV	PCV7	VT	South Africa	-30.5595	22.9375	Africa	2007	2007.08	F	>44<=65	missing	blood	missing	Disease	missing	missing	missing	missing	missing	missing	missing	missing	missing	missing	missing	missing	missing	E-test	0.38	S	2--4--3	0.03	S	S	S	neg	S
13415_4#80	ERR600389	1221	ST1221	4	Quellung	4	CONCORDANT	70	Intermediate	VT-only	PCV7-VT-only	Pre-PCV	PCV7	VT	South Africa	-30.5595	22.9375	Africa	2007	2007.08	M	>44<=65	missing	blood	missing	Disease	missing	missing	missing	missing	missing	missing	missing	missing	missing	missing	missing	missing	missing	E-test	0.5	S	2--4--3	0.03	S	S	S	neg	S
13414_8#41	ERR632908	1221	ST1221	4	Quellung	4	CONCORDANT	70	Intermediate	VT-only	PCV7-VT-only	Pre-PCV	PCV7	VT	South Africa	-30.5595	22.9375	Africa	2006	2006.25	M	>65	missing	blood	missing	Disease	missing	missing	missing	missing	missing	missing	missing	missing	missing	missing	missing	missing	missing	E-test	0.38	S	2--4--3	0.03	S	S	S	neg	S
12837_4#78	ERR570391	1221	ST1221	4	Quellung	4	CONCORDANT	70	Intermediate	VT-only	PCV7-VT-only	Pre-PCV	PCV7	VT	South Africa	-30.5595	22.9375	Africa	2006	2006.33	M	>24<=44	missing	blood	missing	Disease	missing	missing	missing	missing	missing	missing	missing	missing	missing	missing	missing	missing	missing	E-test	0.25	S	2--4--3	0.03	S	S	S	neg	S
12837_3#84	ERR568685	1221	ST1221	4	Quellung	4	CONCORDANT	70	Intermediate	VT-only	PCV7-VT-only	Pre-PCV	PCV7	VT	South Africa	-30.5595	22.9375	Africa	2006	2006.25	M	>24<=44	missing	pleural fluid	missing	Disease	missing	missing	missing	missing	missing	missing	missing	missing	missing	missing	missing	missing	missing	E-test	0.25	S	2--4--3	0.03	S	S	S	neg	S
12837_2#4	ERR568521	1221	ST1221	4	Quellung	4	CONCORDANT	70	Intermediate	VT-only	PCV7-VT-only	Pre-PCV	PCV7	VT	South Africa	-30.5595	22.9375	Africa	2005	2005.58	F	>65	missing	blood	missing	Disease	missing	missing	missing	missing	missing	missing	missing	missing	missing	missing	missing	missing	missing	E-test	0.5	S	2--4--3	0.03	S	S	S	neg	S
12291_6#5	ERR505896	1221	ST1221	4	Quellung	4	CONCORDANT	70	Intermediate	VT-only	PCV7-VT-only	Post-PCV13	PCV7	VT	South Africa	-30.5595	22.9375	Africa	2012	2012.17	F	>24<=44	P	blood	missing	Disease	Broth dilution	0.03	S	S	Broth dilution	2	S	Broth dilution	0.06	S	Broth dilution	2	I	Broth dilution	0.25	S	2--4--3	0.03	S	S	S	neg	S
12291_6#33	ERR505924	1221	ST1221	4	Quellung	4	CONCORDANT	70	Intermediate	VT-only	PCV7-VT-only	Post-PCV13	PCV7	VT	South Africa	-30.5595	22.9375	Africa	2012	2012	F	>5<=15	P	blood	missing	Disease	Broth dilution	0.03	S	S	Broth dilution	4	S	Broth dilution	0.03	S	Broth dilution	2	I	Broth dilution	0.25	S	2--4--3	0.03	S	S	S	neg	S
12162_1#72	ERR490776	1221	ST1221	4	Quellung	4	CONCORDANT	70	Intermediate	VT-only	PCV7-VT-only	Post-PCV13	PCV7	VT	South Africa	-30.5595	22.9375	Africa	2012	2012.92	M	>2<=5	missing	blood	missing	Disease	Broth dilution	0.015	S	S	Broth dilution	2	S	Broth dilution	0.03	S	Broth dilution	1	S	Broth dilution	0.25	S	2--4--3	0.03	S	S	S	neg	S
12162_1#5	ERR490709	1221	ST1221	4	Quellung	4	CONCORDANT	70	Intermediate	VT-only	PCV7-VT-only	Post-PCV13	PCV7	VT	South Africa	-30.5595	22.9375	Africa	2012	2012.67	M	>44<=65	missing	blood	missing	Disease	Broth dilution	0.03	S	S	Broth dilution	2	S	Broth dilution	0.06	S	Broth dilution	2	I	Broth dilution	0.5	S	2--4--3	0.03	S	S	S	neg	S
12162_1#49	ERR490753	1221	ST1221	4	Quellung	4	CONCORDANT	70	Intermediate	VT-only	PCV7-VT-only	Post-PCV13	PCV7	VT	South Africa	-30.5595	22.9375	Africa	2012	2012.33	M	<=2	missing	csf	missing	Disease	Broth dilution	0.03	S	S	Broth dilution	2	S	Broth dilution	0.03	S	Broth dilution	2	I	Broth dilution	0.12	S	2--4--3	0.03	S	S	S	neg	S
12162_1#44	ERR490748	1221	ST1221	4	Quellung	4	CONCORDANT	70	Intermediate	VT-only	PCV7-VT-only	Post-PCV13	PCV7	VT	South Africa	-30.5595	22.9375	Africa	2012	2012.58	F	>24<=44	missing	blood	missing	Disease	Broth dilution	0.03	S	S	Broth dilution	2	S	Broth dilution	0.06	S	Broth dilution	2	I	Broth dilution	0.25	S	2--4--3	0.03	S	S	S	neg	S
12162_1#40	ERR490744	1221	ST1221	4	Quellung	4	CONCORDANT	70	Intermediate	VT-only	PCV7-VT-only	Post-PCV13	PCV7	VT	South Africa	-30.5595	22.9375	Africa	2012	2012.92	F	>24<=44	P	csf & blood	missing	Disease	Broth dilution	0.015	S	S	Broth dilution	2	S	Broth dilution	0.03	S	Broth dilution	1	S	Broth dilution	0.5	S	2--4--3	0.03	S	S	S	neg	S
12162_1#36	ERR490740	1221	ST1221	4	Quellung	4	CONCORDANT	70	Intermediate	VT-only	PCV7-VT-only	Post-PCV13	PCV7	VT	South Africa	-30.5595	22.9375	Africa	2012	2012.58	M	>24<=44	missing	csf	missing	Disease	Broth dilution	0.03	S	S	Broth dilution	2	S	Broth dilution	0.03	S	Broth dilution	2	I	Broth dilution	0.5	S	2--4--3	0.03	S	S	S	neg	S
15682_1#68	ERR884366	1820	CC1527	12F	missing	12F	CONCORDANT	334	Rare	NA	NA	No universal introduction of PCV	PCV20 (Pfizer)	NVT	Poland	51.9194	19.1451	Europe	2010	2010.75	M	<=2	missing	blood	meningitis	Disease	E-test	0.03	S	S	E-test	2	S	Disc diffusion	29	S	Disc diffusion	33	S	Disc diffusion	22	S	37--4--23	0.03	S	S	S	FolP	I
14673_2#89	ERR742499	1258	ST1258	19F	Quellung	19F	CONCORDANT	119	Intermediate	VT-only	PCV7-VT-only	Post-PCV7	PCV7	VT	USA	37.0902	-95.7129	North America	2006	2006.83	missing	>2<=5	missing	blood	pneumonia	Disease	Broth dilution	0.03	S	S	Broth dilution	4	S	Broth dilution	0.06	S	Broth dilution	<=2	S	Broth dilution	0.25	S	2--78--3	0.03	S	S	S	neg	S
15531_6#81	ERR870273	1288	ST1288	6A	missing	6A	CONCORDANT	463	Rare	NA	NA	Pre-PCV	PCV13	VT	The Gambia	13.4432	-15.3101	Africa	2006	2006.08	F	>24<=44	missing	blood	missing	Disease	missing	0.012	missing	missing	missing	missing	missing	missing	missing	missing	missing	missing	missing	missing	missing	missing	0--4--2	0.03	S	S	S	FolA,FolP	R
16288_5#49	ERR980087	1294	ST1294	22F	Quellung	22F	CONCORDANT	308	Rare	NA	NA	Pre-PCV	PCV15 (Merck)	NVT	Nepal	28.3949	84.124	Asia	2014	2014.5	F	>5<=15	missing	nasopharynx	pneumonia	Carriage	missing	missing	missing	missing	missing	missing	missing	missing	missing	missing	missing	missing	missing	missing	missing	missing	0--0--2	0.03	S	S	S	neg	S
14673_4#24	ERR742620	1374	ST1374	19A	Quellung	19A	CONCORDANT	451	Rare	NA	NA	Post-PCV7	PCV13	VT	USA	37.0902	-95.7129	North America	2009	2009	missing	>2<=5	missing	blood	pneumonia	Disease	Broth dilution	0.06	S	S	Broth dilution	4	S	Broth dilution	32	R	Broth dilution	8	R	Broth dilution	1	I	23--75--126	0.03	S	S	S	FolP	I
22841_2#5	ERR2090736	1390	ST1390	6C	Quellung	6C	CONCORDANT	111	Intermediate	NVT-only	NVT-only	Post-PCV13	NVT	NVT	Israel	31.0461	34.8516	Asia	2013	2013.5	M	>65	missing	blood	missing	Disease	missing	missing	missing	missing	Disk diffusion	26	S	Disk diffusion	25	S	Disk diffusion	28	S	Disk diffusion	23	S	2--0--2	0.03	S	S	S	neg	S
21999_8#12	ERR2089457	1390	ST1390	6C	QUELLUNG	6C	CONCORDANT	111	Intermediate	NVT-only	NVT-only	Post-PCV10	NVT	NVT	BRAZIL	-14.235	-51.9253	South America	2013	2013.08	M	<=2	missing	csf	meningitis	Disease	BROTH DILUTION	1	R	S	Broth dilution	2	S	BROTH DILUTION	4	R	Disc diffusion	S (CLSI)	S	BROTH DILUTION	0.125	S	15--16--8	1	R	R	S	neg	S
21127_1#72	ERR1788270	1390	ST1390	6C	multiplex PCR	6C/6D	Missing	111	Intermediate	NVT-only	NVT-only	No universal introduction of PCV	NVT	NVT	Belarus	53.7098	27.9534	Europe	2014	2014.33	M	>2<=5	missing	nasopharynx	upper respiratory tract infection	Carriage	Broth dilution	2	R	S	Broth dilution	4	S	Broth dilution	>256	R	Broth dilution	8	R	Broth dilution	4	R	15--16--8	1	R	R	S	neg	S
19084_8#177	ERR1422690	1390	ST1390	6C	Quellung	6C	CONCORDANT	111	Intermediate	NVT-only	NVT-only	Post-PCV7	NVT	NVT	USA	37.0902	-95.7129	North America	2009	2009.75	missing	>2<=5	missing	blood	missing	Disease	Broth dilution	0.25	R	S	Broth dilution	4	S	Broth dilution	0.06	S	Broth dilution	2	I	Broth dilution	0.25	S	2--16--40	0.25	R	R	S	neg	S
14673_3#87	ERR742588	1390	ST1390	6C	Quellung	6C	CONCORDANT	111	Intermediate	NVT-only	NVT-only	Post-PCV7	NVT	NVT	USA	37.0902	-95.7129	North America	2007	2007.08	missing	>15<=24	missing	blood	sinusitis	Disease	Broth dilution	0.03	S	S	Broth dilution	4	S	Broth dilution	0.03	S	Broth dilution	<=2	S	Broth dilution	0.25	S	2--0--2	0.03	S	S	S	neg	S
14673_3#66	ERR742567	1390	ST1390	6C	Quellung	6C	CONCORDANT	111	Intermediate	NVT-only	NVT-only	Post-PCV7	NVT	NVT	USA	37.0902	-95.7129	North America	2005	2005.75	missing	>65	missing	blood	pneumonia	Disease	Broth dilution	0.03	S	S	Broth dilution	4	S	Broth dilution	0.06	S	Broth dilution	<=2	S	Broth dilution	0.5	S	2--0--2	0.03	S	S	S	neg	S
14673_3#35	ERR742537	1390	ST1390	6C	Quellung	6C	CONCORDANT	111	Intermediate	NVT-only	NVT-only	Post-PCV7	NVT	NVT	USA	37.0902	-95.7129	North America	2005	2005.17	missing	>65	missing	blood	pneumonia	Disease	Broth dilution	0.03	S	S	Broth dilution	4	S	Broth dilution	0.06	S	Broth dilution	<=2	S	Broth dilution	0.5	S	2--0--2	0.03	S	S	S	neg	S
14673_1#68	ERR742393	1390	ST1390	6C	Quellung	6C	CONCORDANT	111	Intermediate	NVT-only	NVT-only	Post-PCV7	NVT	NVT	USA	37.0902	-95.7129	North America	2007	2007.67	missing	<=2	missing	blood	bacteremia	Disease	Broth dilution	0.03	S	S	Broth dilution	4	S	Broth dilution	0.03	S	Broth dilution	<=2	S	Broth dilution	0.25	S	2--0--2	0.03	S	S	S	neg	S
13710_2#43	ERR662431	1390	ST1390	6C	Quellung	6C	CONCORDANT	111	Intermediate	NVT-only	NVT-only	Post-PCV13	NVT	NVT	USA	37.0902	-95.7129	North America	2012	2012.33	missing	>65	missing	blood	missing	Disease	Broth dilution	2	R	S	Broth dilution	4	S	Broth dilution	16	R	Broth dilution	0.25	S	Broth dilution	0.25	S	15--16--8	1	R	R	S	neg	S
13710_1#52	ERR662368	1390	ST1390	6C	Quellung	6C	CONCORDANT	111	Intermediate	NVT-only	NVT-only	Post-PCV7	NVT	NVT	USA	37.0902	-95.7129	North America	2009	2009.5	missing	>44<=65	missing	blood	missing	Disease	Broth dilution	0.03	S	S	Broth dilution	2	S	Broth dilution	0.03	S	Broth dilution	2	I	Broth dilution	0.25	S	2--0--2	0.03	S	S	S	neg	S
13414_3#83	ERR600276	1390	ST1390	6C	Quellung	6C	CONCORDANT	111	Intermediate	NVT-only	NVT-only	Post-PCV13	NVT	NVT	USA	37.0902	-95.7129	North America	2012	2012.17	missing	>65	missing	blood	missing	Disease	Broth dilution	1	R	S	Broth dilution	2	S	Broth dilution	16	R	Broth dilution	0.25	S	Broth dilution	0.5	S	15--16--8	1	R	R	S	neg	S
11893_8#30	ERR460207	1390	ST1390	6C	Quellung	6A	CONCORDANT to serogroup level	111	Intermediate	NVT-only	NVT-only	Pre-PCV	NVT	NVT	USA	37.0902	-95.7129	North America	1998	1998.67	missing	>2<=5	missing	csf	meningitis	Disease	Broth dilution	0.06	S	S	Broth dilution	2	S	Broth dilution	0.06	S	Broth dilution	1	S	Broth dilution	0.25	S	2--0--2	0.03	S	S	S	neg	S
11822_1#58	ERR449147	1394	ST1394	6B	Quellung	6B	CONCORDANT	23	Dominant	VT-only	PCV13-VT-only	Pre-PCV	PCV7	VT	USA	37.0902	-95.7129	North America	1998	1998.17	missing	>2<=5	missing	csf	pneumonia	Disease	Broth dilution	8	R	R	Broth dilution	4	S	Broth dilution	8	R	Broth dilution	1	S	Broth dilution	8	R	18--36--70	8	R	R	R	FolA,FolP	R
21053_8#151	ERR1788162	1470	ST1470	22F	latex agglutination Quellung	22	CONCORDANT incomplete phenotypic differentiation	390	Rare	NA	NA	Pre-PCV	PCV15 (Merck)	NVT	RUSSIAN FEDERATION	61.524	105.319	Europe	2012	2012.83	F	>24<=44	missing	csf	meningitis	Disease	missing	missing	missing	missing	Disc diffusion	30	S	Disc diffusion	20	I	missing	missing	missing	Disc diffusion	10	R	0--0--gps188	0.06	S	S	S	neg	S
22841_4#74	ERR2091183	1475	ST1475	27	Quellung	27	CONCORDANT	226	Rare	NA	NA	Post-PCV13	NVT	NVT	Israel	31.0461	34.8516	Asia	2012	2012.5	M	<=2	missing	blood	missing	Disease	missing	missing	missing	missing	Disk diffusion	26	S	Disk diffusion	26	S	Disk diffusion	30	S	Disk diffusion	18	I	2--0--0	0.03	S	S	S	neg	S
22841_4#35	ERR2091144	1475	ST1475	27	Quellung	27	CONCORDANT	226	Rare	NA	NA	Post-PCV13	NVT	NVT	Israel	31.0461	34.8516	Asia	2011	2011.5	M	<=2	missing	blood	missing	Disease	missing	missing	missing	missing	Disk diffusion	27	S	Disk diffusion	30	S	Disk diffusion	32	S	Disk diffusion	21	S	2--0--0	0.03	S	S	S	neg	S
22841_4#174	ERR2091283	1475	ST1475	27	Quellung	27	CONCORDANT	226	Rare	NA	NA	Post-PCV13	NVT	NVT	Israel	31.0461	34.8516	Asia	2012	2012.5	M	<=2	missing	blood	missing	Disease	missing	missing	missing	missing	Disk diffusion	24	S	Disk diffusion	27	S	Disk diffusion	32	S	Disk diffusion	21	S	2--0--0	0.03	S	S	S	neg	S
22841_2#25	ERR2090756	1475	ST1475	27	Quellung	27	CONCORDANT	226	Rare	NA	NA	Post-PCV13	NVT	NVT	Israel	31.0461	34.8516	Asia	2013	2013.5	F	<=2	missing	blood	missing	Disease	missing	missing	missing	missing	Disk diffusion	27	S	Disk diffusion	27	S	Disk diffusion	30	S	Disk diffusion	22	S	2--0--0	0.03	S	S	S	neg	S
22027_1#81	ERR2089701	1475	ST1475	27	Quellung	27	CONCORDANT	226	Rare	NA	NA	Pre-PCV	NVT	NVT	Israel	31.0461	34.8516	Asia	2006	2006.5	M	<=2	missing	blood	missing	Disease	missing	missing	missing	missing	Disk diffusion	S (CLSI)	S	Disk diffusion	S (CLSI)	S	Disk diffusion	S (CLSI)	S	Disk diffusion	S (CLSI)	S	2--0--0	0.03	S	S	S	neg	S
22027_1#166	ERR2089786	1475	ST1475	27	Quellung	27	CONCORDANT	226	Rare	NA	NA	Post-PCV7	NVT	NVT	Israel	31.0461	34.8516	Asia	2010	2010.5	M	<=2	missing	blood	missing	Disease	missing	missing	missing	missing	Disk diffusion	24	S	Disk diffusion	26	S	Disk diffusion	28	S	Disk diffusion	24	S	2--0--0	0.03	S	S	S	neg	S
22027_1#110	ERR2089730	1475	ST1475	27	Quellung	27	CONCORDANT	226	Rare	NA	NA	Pre-PCV	NVT	NVT	Israel	31.0461	34.8516	Asia	2009	2009.5	M	<=2	missing	csf	missing	Disease	missing	missing	missing	missing	Disk diffusion	S (CLSI)	S	Disk diffusion	S (CLSI)	S	Disk diffusion	S (CLSI)	S	Disk diffusion	S (CLSI)	S	2--0--0	0.03	S	S	S	neg	S
22841_2#127	ERR2090858	1516	ST1516	18C	Quellung	18C	CONCORDANT	50	Intermediate	VT>=50%	VT>=50%	Post-PCV13	PCV7	VT	Israel	31.0461	34.8516	Asia	2014	2014.5	F	>5<=15	missing	blood	missing	Disease	missing	missing	missing	missing	Disk diffusion	27	S	Disk diffusion	27	S	Disk diffusion	29	S	Disk diffusion	22	S	0--4--0	0.03	S	S	S	neg	S
22841_1#161	ERR2090702	1516	ST1516	18C	Quellung	18C	CONCORDANT	50	Intermediate	VT>=50%	VT>=50%	Post-PCV13	PCV7	VT	Israel	31.0461	34.8516	Asia	2013	2013.5	M	>2<=5	missing	blood	missing	Disease	missing	missing	missing	missing	Disk diffusion	25	S	Disk diffusion	26	S	Disk diffusion	30	S	Disk diffusion	25	S	0--4--0	0.03	S	S	S	neg	S
11826_1#26	ERR449214	1516	ST1516	18C	Quellung	18C	CONCORDANT	50	Intermediate	VT>=50%	VT>=50%	Pre-PCV	PCV7	VT	USA	37.0902	-95.7129	North America	1999	1999.83	missing	>2<=5	missing	blood	bacteremia	Disease	Broth dilution	0.03	S	S	Broth dilution	4	S	Broth dilution	0.06	S	Broth dilution	1	S	Broth dilution	0.25	S	0--4--0	0.03	S	S	S	neg	S
17150_6#34	ERR1065860	1535	ST1535	7C	Quellung	7C	CONCORDANT	5	Dominant	VT>=50%	VT>=50%	Post-PCV13	NVT	NVT	South Africa	-30.5595	22.9375	Africa	2014	2014.67	F	<=2	N	csf	missing	Disease	Broth dilution	0.015	S	S	missing	missing	missing	Broth dilution	0.06	S	Broth dilution	1	S	Broth dilution	0.5	S	11--0--3	0.03	S	S	S	FolP	I
17059_8#57	ERR1065353	1535	ST1535	7C	Quellung	7C	CONCORDANT	5	Dominant	VT>=50%	VT>=50%	Post-PCV13	NVT	NVT	South Africa	-30.5595	22.9375	Africa	2012	2012.67	F	>24<=44	N	nasopharynx	missing	Carriage	missing	missing	missing	missing	missing	missing	missing	missing	missing	missing	missing	missing	missing	missing	missing	missing	11--0--3	0.03	S	S	S	FolP	I
17059_6#16	ERR1065127	1535	ST1535	7C	Quellung	7C	CONCORDANT	5	Dominant	VT>=50%	VT>=50%	Post-PCV13	NVT	NVT	South Africa	-30.5595	22.9375	Africa	2012	2012.33	M	<=2	P	nasopharynx	missing	Carriage	missing	missing	missing	missing	missing	missing	missing	missing	missing	missing	missing	missing	missing	missing	missing	missing	11--0--3	0.03	S	S	S	FolP	I
15841_1#3	ERR908852	1535	ST1535	7C	Quellung	7C	CONCORDANT	5	Dominant	VT>=50%	VT>=50%	Pre-PCV	NVT	NVT	South Africa	-30.5595	22.9375	Africa	2009	2009.67	M	<=2	missing	nasopharynx	missing	Carriage	missing	missing	missing	missing	missing	missing	missing	missing	missing	missing	missing	missing	missing	missing	missing	missing	11--0--3	0.03	S	S	S	FolP	I
14913_4#39	ERR774041	1535	ST1535	7C	Quellung	7C	CONCORDANT	5	Dominant	VT>=50%	VT>=50%	Post-PCV13	NVT	NVT	South Africa	-30.5595	22.9375	Africa	2012	2012.33	F	<=2	P	blood	missing	Disease	Broth dilution	0.03	S	S	Broth dilution	4	S	Broth dilution	0.06	S	Broth dilution	2	I	Broth dilution	1	I	11--0--3	0.03	S	S	S	FolP	I
13415_7#93	ERR633022	1535	ST1535	7C	Quellung	7C	CONCORDANT	5	Dominant	VT>=50%	VT>=50%	Pre-PCV	NVT	NVT	South Africa	-30.5595	22.9375	Africa	2009	2009.08	M	>24<=44	P	blood	missing	Disease	missing	missing	missing	missing	missing	missing	missing	missing	missing	missing	missing	missing	missing	Broth dilution	0.5	S	11--0--3	0.03	S	S	S	FolP	I
13415_7#5	ERR632964	1535	ST1535	7C	Quellung	7C	CONCORDANT	5	Dominant	VT>=50%	VT>=50%	Pre-PCV	NVT	NVT	South Africa	-30.5595	22.9375	Africa	2009	2009.33	M	<=2	missing	blood	missing	Disease	missing	missing	missing	missing	missing	missing	missing	missing	missing	missing	missing	missing	missing	Broth dilution	0.25	S	11--0--3	0.03	S	S	S	FolP	I
15682_1#87	ERR884385	10916	CC1222	4	missing	4	CONCORDANT	162	Intermediate	VT-only	PCV7-VT-only	No universal introduction of PCV	PCV7	VT	Poland	51.9194	19.1451	Europe	2011	2011.25	F	<=2	missing	blood	sepsis	Disease	E-test	0.03	S	S	E-test	2	S	Disc diffusion	26	S	Disc diffusion	29	S	Disc diffusion	22	S	23--0--2	0.03	S	S	S	neg	S
19084_8#99	ERR1422612	1662	ST1662	6B	Quellung	6B	CONCORDANT	115	Intermediate	VT-only	PCV7-VT-only	Pre-PCV	PCV7	VT	Peru	-9.18997	-75.0152	South America	2008	2008.5	M	>2<=5	missing	nasopharynx	carriage	Carriage	Disc diffusion	NS (CLSI non-menigitis)	NA	NS	Disc diffusion	28	S	Disc diffusion	31	S	Disc diffusion	28	S	missing	missing	missing	8--67--103	0.5	R	R	S	FolA,FolP	R
19084_8#5	ERR1422518	1662	ST1662	6B	Quellung	6B	CONCORDANT	115	Intermediate	VT-only	PCV7-VT-only	Pre-PCV	PCV7	VT	Peru	-9.18997	-75.0152	South America	2009	2009.5	M	>5<=15	missing	nasopharynx	carriage	Carriage	Disc diffusion	NS (CLSI non-menigitis)	NA	NS	Disc diffusion	24	S	Disc diffusion	28	S	Disc diffusion	24	R	missing	missing	missing	8--67--103	0.5	R	R	S	FolA,FolP	R
12838_1#75	ERR568764	1662	ST1662	6B	Quellung	6B	CONCORDANT	115	Intermediate	VT-only	PCV7-VT-only	Pre-PCV	PCV7	VT	Peru	-9.18997	-75.0152	South America	2008	2008.5	M	>5<=15	missing	nasopharynx	carriage	Carriage	Disc diffusion	NS (CLSI non-menigitis)	NA	NS	Disc diffusion	30	S	Disc diffusion	33	S	Disc diffusion	28	S	missing	missing	missing	8--67--103	0.5	R	R	S	FolA,FolP	R
11511_8#69	ERR425504	1662	ST1662	6B	Quellung	6B	CONCORDANT	115	Intermediate	VT-only	PCV7-VT-only	Pre-PCV	PCV7	VT	Peru	-9.18997	-75.0152	South America	2007	2007.5	F	<=2	missing	pleural fluid	pneumonia	Disease	Broth dilution	0.12	R	S	Broth dilution	2	S	Broth dilution	0.03	S	Broth dilution	<2	S	Broth dilution	4	R	8--67--103	0.5	R	R	S	FolA,FolP	R
16288_8#65	ERR980337	1669	ST1669	6C	Quellung	NT	Negative phenotype	282	Rare	NA	NA	Pre-PCV	NVT	NVT	Nepal	28.3949	84.124	Asia	2014	2014.67	M	<=2	missing	nasopharynx	carriage	Carriage	missing	missing	missing	missing	missing	missing	missing	missing	missing	missing	missing	missing	missing	missing	missing	missing	0--0--3	0.03	S	S	S	FolA,FolP	R
16288_8#6	ERR980279	1669	ST1669	6C	PCR	6	Missing	282	Rare	NA	NA	Pre-PCV	NVT	NVT	Nepal	28.3949	84.124	Asia	2009	2009.25	F	<=2	missing	nasopharynx	carriage	Carriage	missing	missing	missing	missing	missing	missing	missing	missing	missing	missing	missing	missing	missing	missing	missing	missing	0--0--3	0.03	S	S	S	FolA,FolP	R
16288_4#53	ERR980009	1669	ST1669	6C	Microarray	6C	Missing	282	Rare	NA	NA	Pre-PCV	NVT	NVT	Nepal	28.3949	84.124	Asia	2012	2012.75	M	<=2	missing	nasopharynx	carriage	Carriage	missing	missing	missing	missing	missing	missing	missing	missing	missing	missing	missing	missing	missing	missing	missing	missing	0--0--3	0.03	S	S	S	FolA,FolP	R
16288_4#28	ERR979984	1669	ST1669	6C	Microarray	6C	Missing	282	Rare	NA	NA	Pre-PCV	NVT	NVT	Nepal	28.3949	84.124	Asia	2012	2012.5	F	<=2	missing	nasopharynx	carriage	Carriage	missing	missing	missing	missing	missing	missing	missing	missing	missing	missing	missing	missing	missing	missing	missing	missing	0--0--3	0.03	S	S	S	FolA,FolP	R
17794_8#86	ERR1192097	1729	ST1729	4	missing	missing	Missing	182	Intermediate	VT-only	PCV7-VT-only	Pre-PCV	PCV7	VT	The Gambia	13.4432	-15.3101	Africa	2009	2009.67	M	<=2	missing	nasopharynx	carriage	Carriage	missing	missing	missing	missing	missing	missing	missing	missing	missing	missing	missing	missing	missing	missing	missing	missing	2--4--2	0.03	S	S	S	neg	S
16399_7#18	ERR997639	1729	ST1729	4	missing	missing	Missing	182	Intermediate	VT-only	PCV7-VT-only	Pre-PCV	PCV7	VT	The Gambia	13.4432	-15.3101	Africa	2009	2009.08	F	<=2	missing	nasopharynx	carriage	Carriage	missing	missing	missing	missing	missing	missing	missing	missing	missing	missing	missing	missing	missing	missing	missing	missing	2--4--2	0.03	S	S	S	neg	S
16399_6#17	ERR997558	1729	ST1729	4	missing	missing	Missing	182	Intermediate	VT-only	PCV7-VT-only	Pre-PCV	PCV7	VT	The Gambia	13.4432	-15.3101	Africa	2009	2009.25	F	<=2	missing	nasopharynx	carriage	Carriage	missing	missing	missing	missing	missing	missing	missing	missing	missing	missing	missing	missing	missing	missing	missing	missing	2--4--2	0.03	S	S	S	neg	S
16399_5#67	ERR997528	1729	ST1729	4	missing	missing	Missing	182	Intermediate	VT-only	PCV7-VT-only	Pre-PCV	PCV7	VT	The Gambia	13.4432	-15.3101	Africa	2009	2009.08	F	<=2	missing	nasopharynx	carriage	Carriage	missing	missing	missing	missing	missing	missing	missing	missing	missing	missing	missing	missing	missing	missing	missing	missing	2--4--2	0.03	S	S	S	neg	S
16399_5#25	ERR997486	1729	ST1729	4	missing	missing	Missing	182	Intermediate	VT-only	PCV7-VT-only	Pre-PCV	PCV7	VT	The Gambia	13.4432	-15.3101	Africa	2009	2009	F	<=2	missing	nasopharynx	carriage	Carriage	missing	missing	missing	missing	missing	missing	missing	missing	missing	missing	missing	missing	missing	missing	missing	missing	2--4--2	0.03	S	S	S	neg	S
16399_5#24	ERR997485	1729	ST1729	4	missing	missing	Missing	182	Intermediate	VT-only	PCV7-VT-only	Pre-PCV	PCV7	VT	The Gambia	13.4432	-15.3101	Africa	2009	2009.33	F	<=2	missing	nasopharynx	carriage	Carriage	missing	missing	missing	missing	missing	missing	missing	missing	missing	missing	missing	missing	missing	missing	missing	missing	2--4--2	0.03	S	S	S	neg	S
16399_5#10	ERR997471	1729	ST1729	4	missing	missing	Missing	182	Intermediate	VT-only	PCV7-VT-only	Pre-PCV	PCV7	VT	The Gambia	13.4432	-15.3101	Africa	2009	2009.25	F	<=2	missing	nasopharynx	carriage	Carriage	missing	missing	missing	missing	missing	missing	missing	missing	missing	missing	missing	missing	missing	missing	missing	missing	2--4--2	0.03	S	S	S	neg	S
15531_7#28	ERR870314	1729	ST1729	4	missing	missing	Missing	182	Intermediate	VT-only	PCV7-VT-only	Pre-PCV	PCV7	VT	The Gambia	13.4432	-15.3101	Africa	2009	2009.33	M	>2<=5	missing	nasopharynx	carriage	Carriage	missing	missing	missing	missing	missing	missing	missing	missing	missing	missing	missing	missing	missing	missing	missing	missing	2--4--2	0.03	S	S	S	neg	S
14410_5#27	ERR714214	1729	ST1729	4	missing	missing	Missing	182	Intermediate	VT-only	PCV7-VT-only	Pre-PCV	PCV7	VT	The Gambia	13.4432	-15.3101	Africa	2008	2008.92	F	>24<=44	missing	blood	pneumonia	Disease	Disc diffusion	29	NA	S	missing	missing	missing	Disc diffusion	28	S	Disc diffusion	28	S	Disc diffusion	18	I	2--4--2	0.03	S	S	S	neg	S
16399_5#8	ERR997469	1737	ST1737	6A	missing	missing	Missing	62	Intermediate	VT-only	PCV13-VT-only	Pre-PCV	PCV13	VT	The Gambia	13.4432	-15.3101	Africa	2009	2009.33	M	<=2	missing	nasopharynx	carriage	Carriage	missing	missing	missing	missing	missing	missing	missing	missing	missing	missing	missing	missing	missing	missing	missing	missing	12--gps15--293	0.06	S	S	S	FolA,FolP	R
15873_3#71	ERR913305	1737	ST1737	6A	missing	missing	Missing	62	Intermediate	VT-only	PCV13-VT-only	Post-PCV7	PCV13	VT	The Gambia	13.4432	-15.3101	Africa	2010	2010.08	F	<=2	missing	nasopharynx	carriage	Carriage	missing	missing	missing	missing	missing	missing	missing	missing	missing	missing	missing	missing	missing	missing	missing	missing	12--gps15--293	0.06	S	S	S	FolP	I
15873_3#63	ERR913297	1737	ST1737	6A	missing	missing	Missing	62	Intermediate	VT-only	PCV13-VT-only	Pre-PCV	PCV13	VT	The Gambia	13.4432	-15.3101	Africa	2009	2009.5	F	<=2	missing	nasopharynx	carriage	Carriage	missing	missing	missing	missing	missing	missing	missing	missing	missing	missing	missing	missing	missing	missing	missing	missing	12--gps15--293	0.06	S	S	S	FolA,FolP	R
15873_3#60	ERR913294	1737	ST1737	6A	missing	missing	Missing	62	Intermediate	VT-only	PCV13-VT-only	Pre-PCV	PCV13	VT	The Gambia	13.4432	-15.3101	Africa	2009	2009.17	F	<=2	missing	nasopharynx	carriage	Carriage	missing	missing	missing	missing	missing	missing	missing	missing	missing	missing	missing	missing	missing	missing	missing	missing	12--gps15--293	0.06	S	S	S	FolA,FolP	R
15873_3#57	ERR913291	1737	ST1737	6A	missing	missing	Missing	62	Intermediate	VT-only	PCV13-VT-only	Pre-PCV	PCV13	VT	The Gambia	13.4432	-15.3101	Africa	2009	2009.33	M	<=2	missing	nasopharynx	carriage	Carriage	missing	missing	missing	missing	missing	missing	missing	missing	missing	missing	missing	missing	missing	missing	missing	missing	12--gps15--293	0.06	S	S	S	FolA,FolP	R
15873_3#26	ERR913260	1737	ST1737	6A	missing	missing	Missing	62	Intermediate	VT-only	PCV13-VT-only	Pre-PCV	PCV13	VT	The Gambia	13.4432	-15.3101	Africa	2009	2009.25	M	<=2	missing	nasopharynx	carriage	Carriage	missing	missing	missing	missing	missing	missing	missing	missing	missing	missing	missing	missing	missing	missing	missing	missing	12--gps15--293	0.06	S	S	S	FolA,FolP	R
15873_2#47	ERR913199	1737	ST1737	6A	missing	missing	Missing	62	Intermediate	VT-only	PCV13-VT-only	Pre-PCV	PCV13	VT	The Gambia	13.4432	-15.3101	Africa	2009	2009.33	F	<=2	missing	nasopharynx	carriage	Carriage	missing	missing	missing	missing	missing	missing	missing	missing	missing	missing	missing	missing	missing	missing	missing	missing	12--gps15--293	0.06	S	S	S	FolA,FolP	R
15873_2#2	ERR913154	1737	ST1737	6A	missing	missing	Missing	62	Intermediate	VT-only	PCV13-VT-only	Pre-PCV	PCV13	VT	The Gambia	13.4432	-15.3101	Africa	2009	2009.92	F	<=2	missing	nasopharynx	carriage	Carriage	missing	missing	missing	missing	missing	missing	missing	missing	missing	missing	missing	missing	missing	missing	missing	missing	12--gps15--293	0.06	S	S	S	FolP	I
15873_2#16	ERR913168	1737	ST1737	6A	missing	missing	Missing	62	Intermediate	VT-only	PCV13-VT-only	Pre-PCV	PCV13	VT	The Gambia	13.4432	-15.3101	Africa	2009	2009.33	M	<=2	missing	nasopharynx	carriage	Carriage	missing	missing	missing	missing	missing	missing	missing	missing	missing	missing	missing	missing	missing	missing	missing	missing	12--gps15--293	0.06	S	S	S	FolA,FolP	R
15531_5#86	ERR870183	1737	ST1737	6A	missing	missing	Missing	62	Intermediate	VT-only	PCV13-VT-only	Pre-PCV	PCV13	VT	The Gambia	13.4432	-15.3101	Africa	2009	2009.33	F	>2<=5	missing	nasopharynx	carriage	Carriage	missing	missing	missing	missing	missing	missing	missing	missing	missing	missing	missing	missing	missing	missing	missing	missing	12--gps15--293	0.06	S	S	S	FolP	I
15531_4#51	ERR870053	1737	ST1737	6A	missing	missing	Missing	62	Intermediate	VT-only	PCV13-VT-only	Pre-PCV	PCV13	VT	The Gambia	13.4432	-15.3101	Africa	2009	2009.33	M	<=2	missing	nasopharynx	carriage	Carriage	missing	missing	missing	missing	missing	missing	missing	missing	missing	missing	missing	missing	missing	missing	missing	missing	12--gps15--293	0.06	S	S	S	FolA,FolP	R
15378_2#58	ERR862316	1737	ST1737	6A	missing	missing	Missing	62	Intermediate	VT-only	PCV13-VT-only	Pre-PCV	PCV13	VT	The Gambia	13.4432	-15.3101	Africa	2009	2009.5	F	>2<=5	missing	nasopharynx	carriage	Carriage	missing	missing	missing	missing	missing	missing	missing	missing	missing	missing	missing	missing	missing	missing	missing	missing	12--gps15--293	0.06	S	S	S	FolA,FolP	R
14520_5#90	ERR730323	1737	ST1737	6A	missing	missing	Missing	62	Intermediate	VT-only	PCV13-VT-only	Pre-PCV	PCV13	VT	The Gambia	13.4432	-15.3101	Africa	2009	2009.5	F	<=2	missing	nasopharynx	carriage	Carriage	missing	missing	missing	missing	missing	missing	missing	missing	missing	missing	missing	missing	missing	missing	missing	missing	12--gps15--293	0.06	S	S	S	FolA,FolP	R
14520_5#22	ERR730255	1737	ST1737	6A	missing	missing	Missing	62	Intermediate	VT-only	PCV13-VT-only	Pre-PCV	PCV13	VT	The Gambia	13.4432	-15.3101	Africa	2009	2009.5	F	<=2	missing	nasopharynx	carriage	Carriage	missing	missing	missing	missing	missing	missing	missing	missing	missing	missing	missing	missing	missing	missing	missing	missing	12--gps15--293	0.06	S	S	S	FolA,FolP	R
14410_4#78	ERR714180	1737	ST1737	6A	missing	missing	Missing	62	Intermediate	VT-only	PCV13-VT-only	Post-PCV7	PCV13	VT	The Gambia	13.4432	-15.3101	Africa	2011	2011.33	M	<=2	missing	lung aspirate	pneumonia	Disease	Disc diffusion	30	NA	S	missing	missing	missing	Disc diffusion	29	S	Disc diffusion	28	S	missing	missing	missing	12--gps15--293	0.06	S	S	S	FolA,FolP	R
19646_1#34	ERR1540704	1746	ST1746	21	missing	missing	Missing	387	Rare	NA	NA	Post-PCV7	NVT	NVT	The Gambia	13.4432	-15.3101	Africa	2010	2010.75	missing	>2<=5	missing	nasopharynx	carriage	Carriage	missing	missing	missing	missing	missing	missing	missing	missing	missing	missing	missing	missing	missing	missing	missing	missing	23--0--gps286	0.03	S	S	S	FolP	I
19183_3#34	ERR1430832	1746	ST1746	21	missing	missing	Missing	387	Rare	NA	NA	Pre-PCV	NVT	NVT	The Gambia	13.4432	-15.3101	Africa	2008	2008.5	M	>5<=15	missing	nasopharynx	carriage	Carriage	missing	missing	missing	missing	missing	missing	missing	missing	missing	missing	missing	missing	missing	missing	missing	missing	23--0--gps286	0.03	S	S	S	FolP	I
16288_4#71	ERR980027	1796	ST1796	35B	Quellung	35A	CONCORDANT to serogroup level	261	Rare	NA	NA	Pre-PCV	NVT	NVT	Nepal	28.3949	84.124	Asia	2014	2014.25	F	<=2	missing	nasopharynx	pneumonia	Carriage	missing	missing	missing	missing	missing	missing	missing	missing	missing	missing	missing	missing	missing	missing	missing	missing	0--4--21	0.06	S	S	S	FolA,FolP	R
13414_3#77	ERR600274	1848	ST1848	19A	Quellung	19A	CONCORDANT	99	Rare	NA	NA	Post-PCV13	PCV13	VT	USA	37.0902	-95.7129	North America	2012	2012	missing	>65	missing	blood	missing	Disease	Broth dilution	0.03	S	S	Broth dilution	4	S	Broth dilution	32	R	Broth dilution	8	R	Broth dilution	0.25	S	2--44--2	0.03	S	S	S	neg	S
18090_1#94	ERR1214414	2014	ST2014	19F	Quellung	19F	CONCORDANT	84	Intermediate	VT-only	PCV13-VT-only	No universal introduction of PCV	PCV7	VT	Egypt	26.8206	30.8025	Africa	2002	2002.5	missing	>24<=44	missing	csf	meningitis	Disease	etest	0.064	R	S	missing	missing	missing	missing	S (CLSI)	S	missing	S (CLSI)	S	missing	missing	missing	0--0--21	0.06	S	S	S	FolP	I
18090_1#67	ERR1214387	2014	ST2014	19F	Quellung	19F	CONCORDANT	84	Intermediate	VT-only	PCV13-VT-only	No universal introduction of PCV	PCV7	VT	Egypt	26.8206	30.8025	Africa	2008	2008.5	M	>15<=24	missing	csf	missing	Disease	Broth dilution	2	R	S	Broth dilution	4	S	Broth dilution	0.06	S	Broth dilution	<2	S	Broth dilution	1	I	gps45--gps148--gps268	2	R	R	S	FolP	I
16288_4#1	ERR979957	2014	ST2014	19F	Microarray	19F	Missing	84	Intermediate	VT-only	PCV13-VT-only	Pre-PCV	PCV7	VT	Nepal	28.3949	84.124	Asia	2012	2012.33	M	<=2	missing	nasopharynx	carriage	Carriage	missing	missing	missing	missing	missing	missing	missing	missing	missing	missing	missing	missing	missing	missing	missing	missing	0--0--2	0.03	S	S	S	FolA,FolP	R
18090_1#76	ERR1214396	2035	ST2035	34	Quellung	34	CONCORDANT	532	Rare	NA	NA	No universal introduction of PCV	NVT	NVT	Egypt	26.8206	30.8025	Africa	1999	1999.5	missing	>5<=15	missing	csf	meningitis	Disease	etest	0.064	R	S	missing	missing	missing	missing	R (CLSI)	R	missing	R (CLSI)	R	missing	missing	missing	1--0--gps46	0.06	S	S	S	FolP	I
22841_4#150	ERR2091259	2039	ST2039	35A	Quellung	35A	CONCORDANT	43	Dominant	VT>=50%	VT>=50%	Post-PCV13	NVT	NVT	Israel	31.0461	34.8516	Asia	2012	2012.5	F	>5<=15	missing	blood	missing	Disease	missing	missing	missing	missing	Disk diffusion	26	S	Disk diffusion	6	R	Disk diffusion	15	R	Disk diffusion	6	R	12--0--gps120	0.12	R	R	S	FolA,FolP	R
9789_5#22	ERR316866	2053	ST2053	13	missing	missing	Missing	65	Intermediate	NVT-only	NVT-only	Pre-PCV	NVT	NVT	Malawi	-13.2543	34.3015	Africa	2009	2009.75	F	>2<=5	missing	nasopharynx	carriage	Carriage	missing	missing	missing	missing	missing	missing	missing	missing	missing	missing	missing	missing	missing	missing	missing	missing	gps11--176--gps29	0.12	R	R	S	FolA	I
9789_3#80	ERR316742	2053	ST2053	13	missing	missing	Missing	65	Intermediate	NVT-only	NVT-only	Pre-PCV	NVT	NVT	Malawi	-13.2543	34.3015	Africa	2009	2009.33	F	<=2	N	nasopharynx	carriage	Carriage	missing	missing	missing	missing	missing	missing	missing	missing	missing	missing	missing	missing	missing	missing	missing	missing	gps11--176--gps29	0.12	R	R	S	FolA	I
18456_1#43	ERR1288852	2053	ST2053	13	missing	missing	Missing	65	Intermediate	NVT-only	NVT-only	Post-PCV13	NVT	NVT	Malawi	-13.2543	34.3015	Africa	2014	2014.33	M	>5<=15	missing	nasopharynx	carriage	Carriage	missing	missing	missing	missing	missing	missing	missing	missing	missing	missing	missing	missing	missing	missing	missing	missing	gps11--176--gps29	0.12	R	R	S	FolA	I
18456_1#169	ERR1288978	2053	ST2053	13	missing	missing	Missing	65	Intermediate	NVT-only	NVT-only	Post-PCV13	NVT	NVT	Malawi	-13.2543	34.3015	Africa	2013	2013.33	M	>15<=24	missing	csf	meningitis	Disease	inferred as disc diffusion	R (BSAC)	NA	missing	missing	missing	missing	missing	missing	missing	missing	missing	missing	missing	missing	missing	gps11--176--gps29	0.12	R	R	S	FolA	I
18456_1#10	ERR1288819	2053	ST2053	13	missing	missing	Missing	65	Intermediate	NVT-only	NVT-only	Post-PCV13	NVT	NVT	Malawi	-13.2543	34.3015	Africa	2014	2014.5	F	<=2	N	nasopharynx	carriage	Carriage	missing	missing	missing	missing	missing	missing	missing	missing	missing	missing	missing	missing	missing	missing	missing	missing	gps11--176--gps29	0.12	R	R	S	FolA	I
17966_5#79	ERR1202529	2053	ST2053	13	missing	missing	Missing	65	Intermediate	NVT-only	NVT-only	Post-PCV13	NVT	NVT	Malawi	-13.2543	34.3015	Africa	2014	2014.67	F	>24<=44	missing	blood	bacteraemia	Disease	missing	missing	missing	missing	missing	missing	missing	missing	missing	missing	missing	missing	missing	missing	missing	missing	gps11--176--gps29	0.12	R	R	S	FolA	I
17966_5#77	ERR1202527	2053	ST2053	13	missing	missing	Missing	65	Intermediate	NVT-only	NVT-only	Post-PCV13	NVT	NVT	Malawi	-13.2543	34.3015	Africa	2014	2014.67	M	<=2	missing	csf	meningitis	Disease	inferred as disc diffusion	S (BSAC)	NA	missing	missing	missing	missing	missing	S (BSAC)	missing	disc diffusion	S (BSAC)	NA	disc diffusion	R (BSAC)	NA	gps11--176--gps29	0.12	R	R	S	FolA	I
17966_5#2	ERR1202452	2053	ST2053	13	missing	missing	Missing	65	Intermediate	NVT-only	NVT-only	Post-PCV13	NVT	NVT	Malawi	-13.2543	34.3015	Africa	2015	2015.17	M	<=2	missing	nasopharynx	carriage / pneumonia	Carriage	missing	missing	missing	missing	missing	missing	missing	missing	missing	missing	missing	missing	missing	missing	missing	missing	gps11--176--gps29	0.12	R	R	S	FolA	I
17966_5#19	ERR1202469	2053	ST2053	13	missing	missing	Missing	65	Intermediate	NVT-only	NVT-only	Post-PCV13	NVT	NVT	Malawi	-13.2543	34.3015	Africa	2015	2015.25	F	<=2	missing	nasopharynx	carriage / pneumonia	Carriage	missing	missing	missing	missing	missing	missing	missing	missing	missing	missing	missing	missing	missing	missing	missing	missing	gps11--176--gps29	0.12	R	R	S	FolA	I
17966_5#17	ERR1202467	2053	ST2053	13	missing	missing	Missing	65	Intermediate	NVT-only	NVT-only	Post-PCV13	NVT	NVT	Malawi	-13.2543	34.3015	Africa	2015	2015.25	F	<=2	missing	nasopharynx	carriage / pneumonia	Carriage	missing	missing	missing	missing	missing	missing	missing	missing	missing	missing	missing	missing	missing	missing	missing	missing	gps11--176--gps29	0.12	R	R	S	FolA	I
17870_8#184	ERR1202444	2053	ST2053	13	missing	missing	Missing	65	Intermediate	NVT-only	NVT-only	Post-PCV13	NVT	NVT	Malawi	-13.2543	34.3015	Africa	2015	2015.17	M	<=2	missing	nasopharynx	carriage / pneumonia	Carriage	missing	missing	missing	missing	missing	missing	missing	missing	missing	missing	missing	missing	missing	missing	missing	missing	gps11--176--gps29	0.12	R	R	S	FolA	I
17870_8#175	ERR1202435	2053	ST2053	13	missing	missing	Missing	65	Intermediate	NVT-only	NVT-only	Post-PCV13	NVT	NVT	Malawi	-13.2543	34.3015	Africa	2015	2015.08	M	<=2	missing	nasopharynx	carriage / pneumonia	Carriage	missing	missing	missing	missing	missing	missing	missing	missing	missing	missing	missing	missing	missing	missing	missing	missing	gps11--176--gps29	0.12	R	R	S	FolA	I
17870_8#168	ERR1202428	2053	ST2053	13	missing	missing	Missing	65	Intermediate	NVT-only	NVT-only	Post-PCV13	NVT	NVT	Malawi	-13.2543	34.3015	Africa	2015	2015.08	M	<=2	N	nasopharynx	carriage / pneumonia	Carriage	missing	missing	missing	missing	missing	missing	missing	missing	missing	missing	missing	missing	missing	missing	missing	missing	gps11--176--gps29	0.12	R	R	S	FolA	I
17870_8#144	ERR1202404	2053	ST2053	13	missing	missing	Missing	65	Intermediate	NVT-only	NVT-only	Post-PCV13	NVT	NVT	Malawi	-13.2543	34.3015	Africa	2012	2012.5	F	>24<=44	missing	blood	bacteraemia	Disease	inferred as disc diffusion	I (BSAC)	NA	missing	missing	missing	missing	missing	S (BSAC)	missing	disc diffusion	S (BSAC)	NA	disc diffusion	R (BSAC)	NA	gps11--176--gps29	0.12	R	R	S	FolA	I
17870_8#142	ERR1202402	2053	ST2053	13	missing	missing	Missing	65	Intermediate	NVT-only	NVT-only	Post-PCV13	NVT	NVT	Malawi	-13.2543	34.3015	Africa	2012	2012.5	F	>24<=44	missing	csf	meningitis	Disease	inferred as disc diffusion	I (BSAC)	NA	missing	missing	missing	missing	missing	S (BSAC)	missing	disc diffusion	S (BSAC)	NA	disc diffusion	R (BSAC)	NA	gps11--176--gps29	0.12	R	R	S	FolA	I
17870_8#135	ERR1202395	2053	ST2053	13	missing	missing	Missing	65	Intermediate	NVT-only	NVT-only	Post-PCV13	NVT	NVT	Malawi	-13.2543	34.3015	Africa	2013	2013.58	F	>5<=15	missing	csf	meningitis	Disease	inferred as disc diffusion	I (BSAC)	NA	missing	missing	missing	missing	missing	S (BSAC)	missing	disc diffusion	S (BSAC)	NA	disc diffusion	R (BSAC)	NA	gps11--176--gps29	0.12	R	R	S	FolA	I
17870_8#123	ERR1202383	2053	ST2053	13	missing	missing	Missing	65	Intermediate	NVT-only	NVT-only	Post-PCV13	NVT	NVT	Malawi	-13.2543	34.3015	Africa	2013	2013.08	M	>5<=15	missing	csf	meningitis	Disease	inferred as disc diffusion	I (BSAC)	NA	missing	missing	missing	missing	missing	S (BSAC)	missing	disc diffusion	S (BSAC)	NA	disc diffusion	R (BSAC)	NA	gps11--176--gps29	0.12	R	R	S	FolA	I
17870_8#122	ERR1202382	2053	ST2053	13	missing	missing	Missing	65	Intermediate	NVT-only	NVT-only	Post-PCV13	NVT	NVT	Malawi	-13.2543	34.3015	Africa	2013	2013.25	M	>2<=5	missing	blood	bacteraemia	Disease	inferred as disc diffusion	R (BSAC)	NA	missing	missing	missing	missing	missing	S (BSAC)	missing	disc diffusion	S (BSAC)	NA	disc diffusion	R (BSAC)	NA	gps11--176--gps29	0.12	R	R	S	FolA	I
17870_8#104	ERR1202364	2053	ST2053	13	missing	missing	Missing	65	Intermediate	NVT-only	NVT-only	Pre-PCV	NVT	NVT	Malawi	-13.2543	34.3015	Africa	2007	2007	M	>2<=5	missing	csf	meningitis	Disease	inferred as disc diffusion	R (BSAC)	NA	missing	missing	S (BSAC)	NA	missing	S (BSAC)	missing	disc diffusion	S (BSAC)	NA	disc diffusion	R (BSAC)	NA	gps11--176--gps29	0.12	R	R	S	FolA	I
17870_7#99	ERR1202169	2053	ST2053	13	missing	missing	Missing	65	Intermediate	NVT-only	NVT-only	Post-PCV13	NVT	NVT	Malawi	-13.2543	34.3015	Africa	2014	2014.75	M	<=2	missing	nasopharynx	carriage	Carriage	missing	missing	missing	missing	missing	missing	missing	missing	missing	missing	missing	missing	missing	missing	missing	missing	gps11--176--gps29	0.12	R	R	S	FolA	I
17870_7#80	ERR1202150	2053	ST2053	13	missing	missing	Missing	65	Intermediate	NVT-only	NVT-only	Post-PCV13	NVT	NVT	Malawi	-13.2543	34.3015	Africa	2014	2014.83	F	<=2	N	nasopharynx	carriage	Carriage	missing	missing	missing	missing	missing	missing	missing	missing	missing	missing	missing	missing	missing	missing	missing	missing	gps11--176--gps29	0.12	R	R	S	FolA	I
17870_7#70	ERR1202140	2053	ST2053	13	missing	missing	Missing	65	Intermediate	NVT-only	NVT-only	Post-PCV13	NVT	NVT	Malawi	-13.2543	34.3015	Africa	2014	2014.75	M	<=2	missing	nasopharynx	carriage	Carriage	missing	missing	missing	missing	missing	missing	missing	missing	missing	missing	missing	missing	missing	missing	missing	missing	gps11--176--gps29	0.12	R	R	S	FolA	I
17870_7#54	ERR1202124	2053	ST2053	13	missing	missing	Missing	65	Intermediate	NVT-only	NVT-only	Post-PCV13	NVT	NVT	Malawi	-13.2543	34.3015	Africa	2014	2014.92	F	<=2	N	nasopharynx	carriage / pneumonia	Carriage	missing	missing	missing	missing	missing	missing	missing	missing	missing	missing	missing	missing	missing	missing	missing	missing	gps11--176--gps29	0.12	R	R	S	FolA	I
17870_7#48	ERR1202118	2053	ST2053	13	missing	missing	Missing	65	Intermediate	NVT-only	NVT-only	Post-PCV13	NVT	NVT	Malawi	-13.2543	34.3015	Africa	2014	2014.75	F	<=2	N	nasopharynx	carriage / pneumonia	Carriage	missing	missing	missing	missing	missing	missing	missing	missing	missing	missing	missing	missing	missing	missing	missing	missing	gps11--176--gps29	0.12	R	R	S	FolA	I
17870_7#43	ERR1202113	2053	ST2053	13	missing	missing	Missing	65	Intermediate	NVT-only	NVT-only	Post-PCV13	NVT	NVT	Malawi	-13.2543	34.3015	Africa	2014	2014.67	M	<=2	N	nasopharynx	carriage / pneumonia	Carriage	missing	missing	missing	missing	missing	missing	missing	missing	missing	missing	missing	missing	missing	missing	missing	missing	gps11--176--gps29	0.12	R	R	S	FolA	I
17870_7#153	ERR1202223	2053	ST2053	13	Quellung	missing	Missing	65	Intermediate	NVT-only	NVT-only	Pre-PCV	NVT	NVT	Malawi	-13.2543	34.3015	Africa	2009	2009.25	F	>2<=5	missing	nasopharynx	carriage	Carriage	missing	missing	missing	missing	missing	missing	missing	missing	missing	missing	missing	missing	missing	missing	missing	missing	gps11--176--gps29	0.12	R	R	S	FolA	I
17870_7#139	ERR1202209	2053	ST2053	13	Quellung	missing	Missing	65	Intermediate	NVT-only	NVT-only	Pre-PCV	NVT	NVT	Malawi	-13.2543	34.3015	Africa	2009	2009.83	F	<=2	N	nasopharynx	carriage	Carriage	missing	missing	missing	missing	missing	missing	missing	missing	missing	missing	missing	missing	missing	missing	missing	missing	gps11--176--gps29	0.12	R	R	S	FolA	I
17870_7#137	ERR1202207	2053	ST2053	13	Quellung	missing	Missing	65	Intermediate	NVT-only	NVT-only	Pre-PCV	NVT	NVT	Malawi	-13.2543	34.3015	Africa	2009	2009.83	F	<=2	N	nasopharynx	carriage	Carriage	missing	missing	missing	missing	missing	missing	missing	missing	missing	missing	missing	missing	missing	missing	missing	missing	gps11--176--gps29	0.12	R	R	S	FolA	I
17870_7#136	ERR1202206	2053	ST2053	13	Quellung	missing	Missing	65	Intermediate	NVT-only	NVT-only	Pre-PCV	NVT	NVT	Malawi	-13.2543	34.3015	Africa	2009	2009.75	F	<=2	N	nasopharynx	carriage	Carriage	missing	missing	missing	missing	missing	missing	missing	missing	missing	missing	missing	missing	missing	missing	missing	missing	gps11--176--gps29	0.12	R	R	S	FolA	I
17870_7#131	ERR1202201	2053	ST2053	13	Quellung	missing	Missing	65	Intermediate	NVT-only	NVT-only	Pre-PCV	NVT	NVT	Malawi	-13.2543	34.3015	Africa	2009	2009.58	F	<=2	missing	nasopharynx	carriage	Carriage	missing	missing	missing	missing	missing	missing	missing	missing	missing	missing	missing	missing	missing	missing	missing	missing	gps11--176--gps29	0.12	R	R	S	FolA	I
17870_7#128	ERR1202198	2053	ST2053	13	Quellung	missing	Missing	65	Intermediate	NVT-only	NVT-only	Pre-PCV	NVT	NVT	Malawi	-13.2543	34.3015	Africa	2009	2009.33	F	<=2	missing	nasopharynx	carriage	Carriage	missing	missing	missing	missing	missing	missing	missing	missing	missing	missing	missing	missing	missing	missing	missing	missing	gps11--176--gps29	0.12	R	R	S	FolA	I
17870_7#113	ERR1202183	2053	ST2053	13	missing	missing	Missing	65	Intermediate	NVT-only	NVT-only	Post-PCV13	NVT	NVT	Malawi	-13.2543	34.3015	Africa	2014	2014.75	F	<=2	missing	nasopharynx	carriage	Carriage	missing	missing	missing	missing	missing	missing	missing	missing	missing	missing	missing	missing	missing	missing	missing	missing	gps11--176--gps29	0.12	R	R	S	FolA	I
15531_4#31	ERR870033	2053	ST2053	13	missing	missing	Missing	65	Intermediate	NVT-only	NVT-only	Post-PCV13	NVT	NVT	Malawi	-13.2543	34.3015	Africa	2014	2014.33	F	>5<=15	missing	nasopharynx	carriage	Carriage	missing	missing	missing	missing	missing	missing	missing	missing	missing	missing	missing	missing	missing	missing	missing	missing	gps11--176--gps29	0.12	R	R	S	FolA	I
15531_4#19	ERR870021	2053	ST2053	13	missing	missing	Missing	65	Intermediate	NVT-only	NVT-only	Post-PCV13	NVT	NVT	Malawi	-13.2543	34.3015	Africa	2014	2014.33	F	<=2	missing	nasopharynx	carriage	Carriage	missing	missing	missing	missing	missing	missing	missing	missing	missing	missing	missing	missing	missing	missing	missing	missing	gps11--176--gps29	0.12	R	R	S	FolA	I
15531_4#18	ERR870020	2053	ST2053	13	missing	missing	Missing	65	Intermediate	NVT-only	NVT-only	Post-PCV13	NVT	NVT	Malawi	-13.2543	34.3015	Africa	2014	2014.5	F	>15<=24	N	nasopharynx	carriage	Carriage	missing	missing	missing	missing	missing	missing	missing	missing	missing	missing	missing	missing	missing	missing	missing	missing	gps11--176--gps29	0.12	R	R	S	FolA	I
15531_4#13	ERR870015	2053	ST2053	13	missing	missing	Missing	65	Intermediate	NVT-only	NVT-only	Post-PCV13	NVT	NVT	Malawi	-13.2543	34.3015	Africa	2014	2014.33	F	>24<=44	N	nasopharynx	carriage	Carriage	missing	missing	missing	missing	missing	missing	missing	missing	missing	missing	missing	missing	missing	missing	missing	missing	gps11--176--gps29	0.12	R	R	S	FolA	I
15531_2#27	ERR869840	2053	ST2053	13	Quellung	missing	Missing	65	Intermediate	NVT-only	NVT-only	Pre-PCV	NVT	NVT	Malawi	-13.2543	34.3015	Africa	2009	2009.67	F	>5<=15	missing	nasopharynx	carriage	Carriage	missing	missing	missing	missing	missing	missing	missing	missing	missing	missing	missing	missing	missing	missing	missing	missing	gps11--176--gps29	0.12	R	R	S	FolA	I
15531_2#23	ERR869836	2053	ST2053	19A	missing	missing	Missing	65	Intermediate	NVT-only	NVT-only	Post-PCV13	PCV13	VT	Malawi	-13.2543	34.3015	Africa	2014	2014.58	M	>5<=15	missing	nasopharynx	carriage	Carriage	missing	missing	missing	missing	missing	missing	missing	missing	missing	missing	missing	missing	missing	missing	missing	missing	gps11--176--gps29	0.12	R	R	S	FolA	I
15378_4#69	ERR862517	2053	ST2053	13	Quellung	missing	Missing	65	Intermediate	NVT-only	NVT-only	Pre-PCV	NVT	NVT	Malawi	-13.2543	34.3015	Africa	2009	2009.33	F	>2<=5	missing	nasopharynx	carriage	Carriage	missing	missing	missing	missing	missing	missing	missing	missing	missing	missing	missing	missing	missing	missing	missing	missing	gps11--176--gps29	0.12	R	R	S	FolA	I
15378_4#60	ERR862508	2053	ST2053	13	Quellung	missing	Missing	65	Intermediate	NVT-only	NVT-only	Pre-PCV	NVT	NVT	Malawi	-13.2543	34.3015	Africa	2009	2009.58	F	<=2	missing	nasopharynx	carriage	Carriage	missing	missing	missing	missing	missing	missing	missing	missing	missing	missing	missing	missing	missing	missing	missing	missing	gps11--176--gps29	0.12	R	R	S	FolA	I
15378_4#43	ERR862491	2053	ST2053	13	missing	missing	Missing	65	Intermediate	NVT-only	NVT-only	Post-PCV13	NVT	NVT	Malawi	-13.2543	34.3015	Africa	2014	2014.17	F	<=2	N	nasopharynx	carriage / pneumonia	Carriage	missing	missing	missing	missing	missing	missing	missing	missing	missing	missing	missing	missing	missing	missing	missing	missing	gps11--176--gps29	0.12	R	R	S	FolA	I
15378_4#39	ERR862487	2053	ST2053	13	missing	missing	Missing	65	Intermediate	NVT-only	NVT-only	Post-PCV13	NVT	NVT	Malawi	-13.2543	34.3015	Africa	2014	2014.08	M	<=2	N	nasopharynx	carriage / pneumonia	Carriage	missing	missing	missing	missing	missing	missing	missing	missing	missing	missing	missing	missing	missing	missing	missing	missing	gps11--176--gps29	0.12	R	R	S	FolA	I
15378_4#34	ERR862482	2053	ST2053	13	missing	missing	Missing	65	Intermediate	NVT-only	NVT-only	Post-PCV13	NVT	NVT	Malawi	-13.2543	34.3015	Africa	2014	2014.5	M	<=2	N	nasopharynx	carriage / pneumonia	Carriage	missing	missing	missing	missing	missing	missing	missing	missing	missing	missing	missing	missing	missing	missing	missing	missing	gps11--176--gps29	0.12	R	R	S	FolA	I
15378_4#10	ERR862458	2053	ST2053	13	Quellung	missing	Missing	65	Intermediate	NVT-only	NVT-only	Pre-PCV	NVT	NVT	Malawi	-13.2543	34.3015	Africa	2010	2010.5	F	>15<=24	missing	nasopharynx	carriage	Carriage	missing	missing	missing	missing	missing	missing	missing	missing	missing	missing	missing	missing	missing	missing	missing	missing	gps11--176--gps29	0.12	R	R	S	FolA	I
15378_3#91	ERR862444	2053	ST2053	13	Quellung	missing	Missing	65	Intermediate	NVT-only	NVT-only	Pre-PCV	NVT	NVT	Malawi	-13.2543	34.3015	Africa	2009	2009.75	F	>5<=15	missing	nasopharynx	carriage	Carriage	missing	missing	missing	missing	missing	missing	missing	missing	missing	missing	missing	missing	missing	missing	missing	missing	gps11--176--gps29	0.12	R	R	S	FolA	I
15378_3#78	ERR862431	2053	ST2053	13	Quellung	missing	Missing	65	Intermediate	NVT-only	NVT-only	Pre-PCV	NVT	NVT	Malawi	-13.2543	34.3015	Africa	2009	2009.33	F	>24<=44	P	nasopharynx	carriage	Carriage	missing	missing	missing	missing	missing	missing	missing	missing	missing	missing	missing	missing	missing	missing	missing	missing	gps11--176--gps29	0.12	R	R	S	FolA	I
15378_3#70	ERR862423	2053	ST2053	13	Quellung	missing	Missing	65	Intermediate	NVT-only	NVT-only	Pre-PCV	NVT	NVT	Malawi	-13.2543	34.3015	Africa	2010	2010.67	F	>24<=44	missing	nasopharynx	carriage	Carriage	missing	missing	missing	missing	missing	missing	missing	missing	missing	missing	missing	missing	missing	missing	missing	missing	gps11--176--gps29	0.12	R	R	S	FolA	I
15378_3#13	ERR862366	2053	ST2053	13	Quellung	missing	Missing	65	Intermediate	NVT-only	NVT-only	Pre-PCV	NVT	NVT	Malawi	-13.2543	34.3015	Africa	2009	2009.75	F	<=2	N	nasopharynx	carriage	Carriage	missing	missing	missing	missing	missing	missing	missing	missing	missing	missing	missing	missing	missing	missing	missing	missing	gps11--176--gps29	0.12	R	R	S	FolA	I
15378_2#66	ERR862324	2053	ST2053	13	missing	missing	Missing	65	Intermediate	NVT-only	NVT-only	Pre-PCV	NVT	NVT	Malawi	-13.2543	34.3015	Africa	2006	2006.58	missing	<=2	missing	csf	meningitis	Disease	inferred as disc diffusion	R (BSAC)	NA	missing	missing	S (BSAC)	NA	missing	S (BSAC)	missing	disc diffusion	S (BSAC)	NA	disc diffusion	R (BSAC)	NA	gps11--176--gps29	0.12	R	R	S	FolA	I
15378_2#15	ERR862273	2053	ST2053	13	missing	missing	Missing	65	Intermediate	NVT-only	NVT-only	Post-PCV13	NVT	NVT	Malawi	-13.2543	34.3015	Africa	2013	2013.58	F	>5<=15	missing	blood	bacteraemia	Disease	inferred as disc diffusion	I (BSAC)	NA	missing	missing	missing	missing	missing	S (BSAC)	missing	disc diffusion	S (BSAC)	NA	disc diffusion	R (BSAC)	NA	gps11--176--gps29	0.12	R	R	S	FolA	I
14936_6#83	ERR774737	2053	ST2053	13	missing	missing	Missing	65	Intermediate	NVT-only	NVT-only	Post-PCV13	NVT	NVT	Malawi	-13.2543	34.3015	Africa	2014	2014.5	F	<=2	N	nasopharynx	carriage / pneumonia	Carriage	missing	missing	missing	missing	missing	missing	missing	missing	missing	missing	missing	missing	missing	missing	missing	missing	gps11--176--gps29	0.12	R	R	S	FolA	I
14936_6#82	ERR774736	2053	ST2053	13	missing	missing	Missing	65	Intermediate	NVT-only	NVT-only	Post-PCV13	NVT	NVT	Malawi	-13.2543	34.3015	Africa	2014	2014.5	F	<=2	N	nasopharynx	carriage / pneumonia	Carriage	missing	missing	missing	missing	missing	missing	missing	missing	missing	missing	missing	missing	missing	missing	missing	missing	gps11--176--gps29	0.12	R	R	S	FolA	I
14936_6#78	ERR774732	2053	ST2053	13	missing	missing	Missing	65	Intermediate	NVT-only	NVT-only	Post-PCV13	NVT	NVT	Malawi	-13.2543	34.3015	Africa	2014	2014.33	M	<=2	N	nasopharynx	carriage / pneumonia	Carriage	missing	missing	missing	missing	missing	missing	missing	missing	missing	missing	missing	missing	missing	missing	missing	missing	gps11--176--gps29	0.12	R	R	S	FolA	I
14936_6#75	ERR774729	2053	ST2053	13	missing	missing	Missing	65	Intermediate	NVT-only	NVT-only	Post-PCV13	NVT	NVT	Malawi	-13.2543	34.3015	Africa	2014	2014.5	F	<=2	N	nasopharynx	carriage / pneumonia	Carriage	missing	missing	missing	missing	missing	missing	missing	missing	missing	missing	missing	missing	missing	missing	missing	missing	gps11--176--gps29	0.12	R	R	S	FolA	I
14936_6#67	ERR774721	2053	ST2053	13	missing	missing	Missing	65	Intermediate	NVT-only	NVT-only	Post-PCV13	NVT	NVT	Malawi	-13.2543	34.3015	Africa	2014	2014.33	F	<=2	N	nasopharynx	carriage / pneumonia	Carriage	missing	missing	missing	missing	missing	missing	missing	missing	missing	missing	missing	missing	missing	missing	missing	missing	gps11--176--gps29	0.12	R	R	S	FolA	I
14936_6#66	ERR774720	2053	ST2053	13	missing	missing	Missing	65	Intermediate	NVT-only	NVT-only	Post-PCV13	NVT	NVT	Malawi	-13.2543	34.3015	Africa	2014	2014.33	F	<=2	missing	nasopharynx	carriage / pneumonia	Carriage	missing	missing	missing	missing	missing	missing	missing	missing	missing	missing	missing	missing	missing	missing	missing	missing	gps11--176--gps29	0.12	R	R	S	FolA	I
14936_6#63	ERR774718	2053	ST2053	13	missing	missing	Missing	65	Intermediate	NVT-only	NVT-only	Post-PCV13	NVT	NVT	Malawi	-13.2543	34.3015	Africa	2014	2014.25	M	<=2	N	nasopharynx	carriage / pneumonia	Carriage	missing	missing	missing	missing	missing	missing	missing	missing	missing	missing	missing	missing	missing	missing	missing	missing	gps11--176--gps29	0.12	R	R	S	FolA	I
14936_6#60	ERR774715	2053	ST2053	13	missing	missing	Missing	65	Intermediate	NVT-only	NVT-only	Post-PCV13	NVT	NVT	Malawi	-13.2543	34.3015	Africa	2014	2014.25	M	<=2	missing	nasopharynx	carriage / pneumonia	Carriage	missing	missing	missing	missing	missing	missing	missing	missing	missing	missing	missing	missing	missing	missing	missing	missing	gps11--176--gps29	0.12	R	R	S	FolA	I
14936_6#53	ERR774708	2053	ST2053	13	missing	missing	Missing	65	Intermediate	NVT-only	NVT-only	Post-PCV13	NVT	NVT	Malawi	-13.2543	34.3015	Africa	2014	2014.17	F	<=2	N	nasopharynx	carriage / pneumonia	Carriage	missing	missing	missing	missing	missing	missing	missing	missing	missing	missing	missing	missing	missing	missing	missing	missing	gps11--176--gps29	0.12	R	R	S	FolA	I
14936_6#45	ERR774702	2053	ST2053	13	missing	missing	Missing	65	Intermediate	NVT-only	NVT-only	Post-PCV13	NVT	NVT	Malawi	-13.2543	34.3015	Africa	2014	2014	F	<=2	N	nasopharynx	carriage / pneumonia	Carriage	missing	missing	missing	missing	missing	missing	missing	missing	missing	missing	missing	missing	missing	missing	missing	missing	gps11--176--gps29	0.12	R	R	S	FolA	I
14936_6#44	ERR774701	2053	ST2053	13	missing	missing	Missing	65	Intermediate	NVT-only	NVT-only	Post-PCV13	NVT	NVT	Malawi	-13.2543	34.3015	Africa	2014	2014	M	<=2	N	nasopharynx	carriage / pneumonia	Carriage	missing	missing	missing	missing	missing	missing	missing	missing	missing	missing	missing	missing	missing	missing	missing	missing	gps11--176--gps29	0.12	R	R	S	FolA	I
14936_6#43	ERR774700	2053	ST2053	13	missing	missing	Missing	65	Intermediate	NVT-only	NVT-only	Post-PCV13	NVT	NVT	Malawi	-13.2543	34.3015	Africa	2014	2014	M	<=2	N	nasopharynx	carriage / pneumonia	Carriage	missing	missing	missing	missing	missing	missing	missing	missing	missing	missing	missing	missing	missing	missing	missing	missing	gps11--176--gps29	0.12	R	R	S	FolA	I
14936_6#42	ERR774699	2053	ST2053	13	missing	missing	Missing	65	Intermediate	NVT-only	NVT-only	Post-PCV13	NVT	NVT	Malawi	-13.2543	34.3015	Africa	2014	2014	M	<=2	missing	nasopharynx	carriage / pneumonia	Carriage	missing	missing	missing	missing	missing	missing	missing	missing	missing	missing	missing	missing	missing	missing	missing	missing	gps11--176--gps29	0.12	R	R	S	FolA,FolP	R
14936_6#41	ERR774698	2053	ST2053	13	missing	missing	Missing	65	Intermediate	NVT-only	NVT-only	Post-PCV13	NVT	NVT	Malawi	-13.2543	34.3015	Africa	2014	2014	F	<=2	N	nasopharynx	carriage / pneumonia	Carriage	missing	missing	missing	missing	missing	missing	missing	missing	missing	missing	missing	missing	missing	missing	missing	missing	gps11--176--gps29	0.12	R	R	S	FolA	I
14936_6#40	ERR774697	2053	ST2053	13	missing	missing	Missing	65	Intermediate	NVT-only	NVT-only	Post-PCV13	NVT	NVT	Malawi	-13.2543	34.3015	Africa	2014	2014	M	<=2	N	nasopharynx	carriage / pneumonia	Carriage	missing	missing	missing	missing	missing	missing	missing	missing	missing	missing	missing	missing	missing	missing	missing	missing	gps11--176--gps29	0.12	R	R	S	FolA	I
14936_6#36	ERR774694	2053	ST2053	13	missing	missing	Missing	65	Intermediate	NVT-only	NVT-only	Post-PCV13	NVT	NVT	Malawi	-13.2543	34.3015	Africa	2013	2013.83	M	<=2	N	nasopharynx	carriage / pneumonia	Carriage	missing	missing	missing	missing	missing	missing	missing	missing	missing	missing	missing	missing	missing	missing	missing	missing	gps11--176--gps29	0.12	R	R	S	FolA	I
14936_6#34	ERR774692	2053	ST2053	13	missing	missing	Missing	65	Intermediate	NVT-only	NVT-only	Post-PCV13	NVT	NVT	Malawi	-13.2543	34.3015	Africa	2013	2013.67	F	<=2	N	nasopharynx	carriage / pneumonia	Carriage	missing	missing	missing	missing	missing	missing	missing	missing	missing	missing	missing	missing	missing	missing	missing	missing	gps11--176--gps29	0.12	R	R	S	FolA	I
14936_5#48	ERR774612	2053	ST2053	13	Quellung	missing	Missing	65	Intermediate	NVT-only	NVT-only	Pre-PCV	NVT	NVT	Malawi	-13.2543	34.3015	Africa	2009	2009.58	F	<=2	N	nasopharynx	carriage	Carriage	missing	missing	missing	missing	missing	missing	missing	missing	missing	missing	missing	missing	missing	missing	missing	missing	gps11--176--gps29	0.12	R	R	S	FolA	I
14936_5#47	ERR774611	2053	ST2053	13	Quellung	missing	Missing	65	Intermediate	NVT-only	NVT-only	Pre-PCV	NVT	NVT	Malawi	-13.2543	34.3015	Africa	2009	2009.5	M	<=2	N	nasopharynx	carriage	Carriage	missing	missing	missing	missing	missing	missing	missing	missing	missing	missing	missing	missing	missing	missing	missing	missing	gps11--176--gps29	0.12	R	R	S	FolA	I
12378_2#89	ERR516691	2053	ST2053	13	missing	missing	Missing	65	Intermediate	NVT-only	NVT-only	Pre-PCV	NVT	NVT	Malawi	-13.2543	34.3015	Africa	2007	2007.33	M	<=2	missing	csf	meningitis	Disease	Disc diffusion	S (BSAC)	NA	NA	Disc diffusion	S (BSAC)	NA	Disc diffusion	S (BSAC)	NA	Disc diffusion	R (BSAC)	NA	missing	missing	missing	gps11--176--gps29	0.12	R	R	S	FolA	I
12290_3#44	ERR501584	2053	ST2053	13	missing	missing	Missing	65	Intermediate	NVT-only	NVT-only	Pre-PCV	NVT	NVT	Malawi	-13.2543	34.3015	Africa	2006	2006.33	M	<=2	missing	blood	septicaemia	Disease	Disc diffusion	R (BSAC)	NA	R	Disc diffusion	S (BSAC)	NA	Disc diffusion	S (BSAC)	NA	Disc diffusion	S (BSAC)	NA	missing	missing	missing	gps11--176--gps29	0.12	R	R	S	FolA	I
12290_3#36	ERR501576	2053	ST2053	13	missing	missing	Missing	65	Intermediate	NVT-only	NVT-only	Pre-PCV	NVT	NVT	Malawi	-13.2543	34.3015	Africa	2005	2005.75	F	<=2	missing	csf	meningitis	Disease	Disc diffusion	S (BSAC)	NA	NA	Disc diffusion	S (BSAC)	NA	Disc diffusion	S (BSAC)	NA	Disc diffusion	S (BSAC)	NA	missing	missing	missing	gps11--176--gps29	0.12	R	R	S	FolA	I
12290_3#29	ERR501569	2053	ST2053	13	missing	missing	Missing	65	Intermediate	NVT-only	NVT-only	Pre-PCV	NVT	NVT	Malawi	-13.2543	34.3015	Africa	2010	2010.08	M	<=2	missing	csf	meningitis	Disease	Disc diffusion	S (BSAC)	NA	NA	Disc diffusion	S (BSAC)	NA	Disc diffusion	S (BSAC)	NA	Disc diffusion	S (BSAC)	NA	missing	missing	missing	gps11--176--gps29	0.12	R	R	S	FolA	I
18456_1#74	ERR1288883	2054	ST2054	7C	missing	missing	Missing	539	Rare	NA	NA	Post-PCV13	NVT	NVT	Malawi	-13.2543	34.3015	Africa	2014	2014.5	F	<=2	N	nasopharynx	carriage	Carriage	missing	missing	missing	missing	missing	missing	missing	missing	missing	missing	missing	missing	missing	missing	missing	missing	150--1--gps275	0.25	R	R	S	FolA	I
14673_4#54	ERR742650	2064	ST2064	6C	Quellung	6C	CONCORDANT	89	Intermediate	NVT-only	NVT-only	Post-PCV7	NVT	NVT	USA	37.0902	-95.7129	North America	2009	2009.75	missing	>2<=5	missing	blood	missing	Disease	Broth dilution	0.03	S	S	Broth dilution	4	S	Broth dilution	0.06	S	Broth dilution	2	I	Broth dilution	0.25	S	2--0--3	0.03	S	S	S	neg	S
14520_7#85	ERR730508	2160	ST2160	23F	Latex agglutination	23F	CONCORDANT	349	Rare	NA	NA	Pre-PCV	PCV7	VT	Senegal	14.4974	-14.4524	Africa	2012	2012.58	M	<=2	missing	csf	missing	Disease	Disc diffusion	25	NA	S	Disc diffusion	27	S	Disc diffusion	27	S	Disc diffusion	28	S	Disc diffusion	16	I	0--2--53	0.03	S	S	S	neg	S
14410_7#80	ERR714437	2167	ST2167	19A	Latex Agglutination	19A	CONCORDANT	437	Rare	NA	NA	Pre-PCV	PCV13	VT	The Gambia	13.4432	-15.3101	Africa	2002	2002.5	M	>44<=65	missing	blood	missing	Disease	missing	missing	missing	missing	missing	missing	missing	missing	missing	missing	missing	missing	missing	missing	missing	missing	111--2--2	0.03	S	S	S	FolA	I
20957_7#118	ERR1764043	2212	ST2212	45	Quellung	45	CONCORDANT	245	Rare	NA	NA	Pre-PCV	NVT	NVT	Bangladesh	23.685	90.3563	Asia	2008	2008.92	F	>5<=15	missing	blood	pneumonia	Disease	missing	missing	missing	missing	missing	missing	missing	missing	missing	missing	missing	missing	missing	missing	missing	missing	23--4--3	0.03	S	S	S	FolA,FolP	R
14723_2#5	ERR750828	2212	ST2212	45	Quellung	45	CONCORDANT	245	Rare	NA	NA	Pre-PCV	NVT	NVT	Bangladesh	23.685	90.3563	Asia	2006	2006.5	F	<=2	missing	blood	missing	Disease	missing	missing	missing	missing	missing	missing	missing	missing	missing	missing	missing	missing	missing	missing	missing	missing	23--4--3	0.03	S	S	S	FolA,FolP	R
14723_1#91	ERR750819	2212	ST2212	45	Quellung	45	CONCORDANT	245	Rare	NA	NA	Pre-PCV	NVT	NVT	Bangladesh	23.685	90.3563	Asia	2006	2006.5	F	<=2	missing	blood	missing	Disease	missing	missing	missing	missing	missing	missing	missing	missing	missing	missing	missing	missing	missing	missing	missing	missing	23--4--3	0.03	S	S	S	FolA,FolP	R
14723_1#85	ERR750813	2212	ST2212	45	Quellung	45	CONCORDANT	245	Rare	NA	NA	Pre-PCV	NVT	NVT	Bangladesh	23.685	90.3563	Asia	2005	2005.5	F	<=2	missing	blood	missing	Disease	missing	missing	missing	missing	missing	missing	missing	missing	missing	missing	missing	missing	missing	missing	missing	missing	23--4--3	0.03	S	S	S	FolA,FolP	R
21127_2#110	ERR1788495	2258	ST2258	16F	QUELLUNG	16F	CONCORDANT	18	Dominant	VT>=50%	VT>=50%	Pre-PCV	NVT	NVT	BRAZIL	-14.235	-51.9253	South America	2008	2008	M	>5<=15	missing	blood	meningitis	Disease	MIC method	S (CLSI meningitis)	S	S	Disc diffusion	S (CLSI)	S	Disc diffusion	S (CLSI)	S	Disc diffusion	S (CLSI)	S	Disc diffusion	I (CLSI)	I	2--4--3	0.03	S	S	S	FolP	I
21127_1#159	ERR1788356	2258	ST2258	16F	QUELLUNG	16F	CONCORDANT	18	Dominant	VT>=50%	VT>=50%	Pre-PCV	NVT	NVT	BRAZIL	-14.235	-51.9253	South America	2008	2008	F	>65	missing	blood	bacteraemia	Disease	MIC method	S (CLSI non-meningitis)	NA	S	Disc diffusion	S (CLSI)	S	Disc diffusion	S (CLSI)	S	Disc diffusion	S (CLSI)	S	Disc diffusion	S (CLSI)	S	2--4--3	0.03	S	S	S	FolP	I
11511_8#56	ERR425492	2273	ST2273	19A	Quellung	19A	CONCORDANT	4	Dominant	NVT>50%	NVT>50%	Post-PCV7	PCV13	VT	USA	37.0902	-95.7129	North America	2009	2009.08	missing	<=2	missing	blood	pneumonia	Disease	Broth dilution	0.12	R	S	Broth dilution	4	S	Broth dilution	0.06	S	Broth dilution	<=2	S	Broth dilution	4	R	0--29--11	0.12	R	R	S	FolA,FolP	R
21999_7#122	ERR2089384	2307	ST2307	19F	QUELLUNG	19F	CONCORDANT	10	Dominant	VT>=50%	VT>=50%	Post-PCV10	PCV7	VT	BRAZIL	-14.235	-51.9253	South America	2012	2012.5	M	>2<=5	missing	csf	meningitis	Disease	BROTH DILUTION	2	R	S	Broth dilution	4	S	BROTH DILUTION	>8.000	R	Disc diffusion	S (CLSI)	S	BROTH DILUTION	>32.000	R	17--gps187--114	1	R	R	S	FolA	I
13091_5#72	ERR577924	2315	ST2315	NT	Quellung	NT	CONCORDANT	81	Intermediate	NVT-only	NVT-only	Pre-PCV	NVT	NVT	Peru	-9.18997	-75.0152	South America	2009	2009.5	M	>5<=15	missing	nasopharynx	carriage	Carriage	Disc diffusion	NS (CLSI non-menigitis)	NA	NS	Disc diffusion	26	S	Disc diffusion	30	S	Disc diffusion	29	S	missing	missing	missing	55--166--269	0.12	R	R	S	FolA,FolP	R
14410_7#41	ERR714398	2425	ST2425	18F	Latex Agglutination	18F	CONCORDANT	435	Rare	NA	NA	Pre-PCV	NVT	NVT	The Gambia	13.4432	-15.3101	Africa	2003	2003	F	>44<=65	missing	csf	missing	Disease	missing	missing	missing	missing	missing	missing	missing	missing	missing	missing	missing	missing	missing	missing	missing	missing	2--4--gps136	0.06	S	S	S	neg	S
11679_1#13	ERR433977	2514	ST2514	19A	Quellung	19A	CONCORDANT	1	Dominant	VT-only	PCV13-VT-only	Post-PCV7	PCV13	VT	USA	37.0902	-95.7129	North America	2009	2009.33	missing	>2<=5	missing	blood	pneumonia	Disease	Broth dilution	4	R	I	Broth dilution	4	S	Broth dilution	32	R	Broth dilution	8	R	Broth dilution	4	R	13--11--16	4	R	R	I	FolA,FolP	R
11658_2#66	ERR433914	2514	ST2514	19A	Quellung	19A	CONCORDANT	1	Dominant	VT-only	PCV13-VT-only	Post-PCV7	PCV13	VT	USA	37.0902	-95.7129	North America	2009	2009.08	missing	<=2	missing	blood	meningitis	Disease	Broth dilution	8	R	R	Broth dilution	4	S	Broth dilution	32	R	Broth dilution	8	R	Broth dilution	4	R	13--11--16	4	R	R	I	FolA,FolP	R
22841_2#80	ERR2090811	2557	ST2557	22F	Quellung	22F	CONCORDANT	312	Rare	NA	NA	Post-PCV13	PCV15 (Merck)	NVT	Israel	31.0461	34.8516	Asia	2013	2013.5	M	>2<=5	missing	blood	missing	Disease	missing	missing	missing	missing	Disk diffusion	30	S	Disk diffusion	27	S	Disk diffusion	32	S	Disk diffusion	17	I	111--4--213	0.06	S	S	S	FolP	I
22667_7#123	ERR2090395	2557	ST2557	22F	Quellung	22F	CONCORDANT	312	Rare	NA	NA	Post-PCV7	PCV15 (Merck)	NVT	Israel	31.0461	34.8516	Asia	2010	2010.5	F	<=2	missing	blood	missing	Disease	Etest	0.094	R	S	Disk diffusion	26	S	Disk diffusion	27	S	Disk diffusion	30	S	Disk diffusion	15	R	111--141--242	0.12	R	R	S	FolA,FolP	R
18090_1#68	ERR1214388	2598	ST2598	6B	Quellung	6B	CONCORDANT	530	Rare	NA	NA	No universal introduction of PCV	PCV7	VT	Egypt	26.8206	30.8025	Africa	1999	1999.5	missing	<=2	missing	csf	meningitis	Disease	etest	0.094	R	S	missing	missing	missing	missing	S (CLSI)	S	missing	S (CLSI)	S	missing	missing	missing	0--2--21	0.06	S	S	S	neg	S
16288_4#44	ERR980000	2599	ST2599	17A	Microarray	17A	Missing	481	Rare	NA	NA	Pre-PCV	NVT	NVT	Nepal	28.3949	84.124	Asia	2012	2012.67	F	<=2	missing	nasopharynx	carriage	Carriage	missing	missing	missing	missing	missing	missing	missing	missing	missing	missing	missing	missing	missing	missing	missing	missing	2--4--187	0.03	S	S	S	FolP	I
17794_8#145	ERR1192156	2606	ST2606	15BC	Latex agglutination and Quellung	15	CONCORDANT incomplete phenotypic differentiation	518	Rare	NA	NA	Post-PCV13	PCV20 (Pfizer)	NVT	Morocco	31.7917	-7.09262	Africa	2012	2012.33	F	<=2	N	blood	bacteraemia	Disease	etest	0.016	S	S	disc diffusion	S (CLSI)	S	disc diffusion	S (CLSI)	S	Disc diffusion	S (CLSI)	S	missing	S (CLSI)	S	2--4--0	0.03	S	S	S	neg	S
22841_4#46	ERR2091155	2611	ST2611	6A	Quellung	6A	CONCORDANT	29	Intermediate	VT-only	PCV13-VT-only	Post-PCV13	PCV13	VT	Israel	31.0461	34.8516	Asia	2011	2011.5	M	<=2	missing	blood	missing	Disease	missing	missing	missing	missing	Disk diffusion	22	S	Disk diffusion	25	S	Disk diffusion	26	I	Disk diffusion	18	I	1--4--0	0.03	S	S	S	neg	S
22841_3#87	ERR2091008	2611	ST2611	6A	Quellung	6A	CONCORDANT	29	Intermediate	VT-only	PCV13-VT-only	Pre-PCV	PCV13	VT	Israel	31.0461	34.8516	Asia	2006	2006.5	F	<=2	missing	blood/csf	missing	Disease	missing	missing	missing	missing	missing	missing	missing	missing	missing	missing	missing	missing	missing	missing	missing	missing	1--4--0	0.03	S	S	S	neg	S
22841_2#190	ERR2090921	2611	ST2611	6A	Quellung	6A	CONCORDANT	29	Intermediate	VT-only	PCV13-VT-only	Pre-PCV	PCV13	VT	Israel	31.0461	34.8516	Asia	2005	2005.5	F	<=2	missing	blood/csf	missing	Disease	missing	missing	missing	missing	missing	missing	missing	missing	missing	missing	missing	missing	missing	missing	missing	missing	NEW--4--0	0.03	S	S	S	neg	S
22027_1#132	ERR2089752	2611	ST2611	6A	Quellung	6A	CONCORDANT	29	Intermediate	VT-only	PCV13-VT-only	Pre-PCV	PCV13	VT	Israel	31.0461	34.8516	Asia	2009	2009.5	F	<=2	missing	blood	missing	Disease	missing	missing	missing	missing	Disk diffusion	27	S	Disk diffusion	28	S	Disk diffusion	29	S	Disk diffusion	23	S	1--4--0	0.03	S	S	S	neg	S
17175_6#74	ERR1066176	2651	ST2651	23F	Quellung	23F	CONCORDANT	14	Dominant	VT-only	PCV7-VT-only	Post-PCV7	PCV7	VT	South Africa	-30.5595	22.9375	Africa	2010	2010.58	F	<=2	N	nasopharynx	missing	Carriage	missing	missing	missing	missing	missing	missing	missing	missing	missing	missing	missing	missing	missing	missing	missing	missing	15--12--43	2	R	R	S	FolA,FolP	R
13470_1#8	ERR646537	2651	ST2651	23F	Quellung	23F	CONCORDANT	14	Dominant	VT-only	PCV7-VT-only	Pre-PCV	PCV7	VT	South Africa	-30.5595	22.9375	Africa	2006	2006.83	F	<=2	missing	blood	missing	Disease	Agar dilution	1	R	S	missing	missing	missing	E-test	256	R	E-test	12	R	E-test	32	R	15--12--43	2	R	R	S	FolA,FolP	R
18090_1#71	ERR1214391	2665	ST2665	19A	Quellung	19A	CONCORDANT	338	Rare	NA	NA	No universal introduction of PCV	PCV13	VT	Egypt	26.8206	30.8025	Africa	1999	1999.5	missing	>5<=15	missing	csf	meningitis	Disease	Broth dilution	0.25	R	S	Broth dilution	4	S	Broth dilution	8	R	Broth dilution	8	R	Broth dilution	0.5	S	37--116--21	0.06	S	S	S	FolP	I
19084_8#134	ERR1422647	2705	ST2705	33F	Quellung	33F	CONCORDANT	3	Dominant	NVT>50%	PCV20-VT-only	Post-PCV7	PCV15 (Merck)	NVT	USA	37.0902	-95.7129	North America	2009	2009.17	missing	<=2	missing	blood	bacteremia	Disease	Broth dilution	0.03	S	S	Broth dilution	4	S	Broth dilution	4	R	Broth dilution	<=2	S	Broth dilution	1	I	2--0--6	0.03	S	S	S	FolP	I
19084_7#14	ERR1422343	2705	ST2705	33F	Quellung	33F	CONCORDANT	3	Dominant	NVT>50%	PCV20-VT-only	Post-PCV13	PCV15 (Merck)	NVT	Qatar	25.3548	51.1839	Asia	2013	2013.5	M	>65	missing	blood	missing	Disease	missing	missing	missing	missing	missing	missing	missing	missing	missing	missing	missing	missing	missing	missing	missing	missing	2--0--6	0.03	S	S	S	FolP	I
17794_7#85	ERR1191907	2705	ST2705	33F	Quellung	33F	CONCORDANT	3	Dominant	NVT>50%	PCV20-VT-only	Post-PCV7	PCV15 (Merck)	NVT	USA	37.0902	-95.7129	North America	2009	2009.83	missing	<=2	missing	blood	missing	Disease	Broth dilution	0.03	S	S	Broth dilution	4	S	Broth dilution	16	R	Broth dilution	2	I	Broth dilution	2	I	2--0--6	0.03	S	S	S	FolP	I
14673_4#63	ERR742659	2705	ST2705	33F	Quellung	33F	CONCORDANT	3	Dominant	NVT>50%	PCV20-VT-only	Post-PCV7	PCV15 (Merck)	NVT	USA	37.0902	-95.7129	North America	2009	2009.83	missing	>65	missing	blood	missing	Disease	Broth dilution	0.03	S	S	Broth dilution	4	S	Broth dilution	4	R	Broth dilution	2	I	Broth dilution	2	I	2--0--6	0.03	S	S	S	FolP	I
14673_4#35	ERR742631	2705	ST2705	33F	Quellung	33F	CONCORDANT	3	Dominant	NVT>50%	PCV20-VT-only	Post-PCV7	PCV15 (Merck)	NVT	USA	37.0902	-95.7129	North America	2009	2009	missing	<=2	missing	blood	bacteremia	Disease	Broth dilution	0.03	S	S	Broth dilution	4	S	Broth dilution	8	R	Broth dilution	<=2	S	Broth dilution	2	I	2--0--6	0.03	S	S	S	FolP	I
14673_2#60	ERR742474	2705	ST2705	33F	Quellung	33F	CONCORDANT	3	Dominant	NVT>50%	PCV20-VT-only	Post-PCV7	PCV15 (Merck)	NVT	USA	37.0902	-95.7129	North America	2002	2002.83	missing	>2<=5	missing	blood	pneumonia	Disease	Broth dilution	0.03	S	S	Broth dilution	4	S	Broth dilution	8	R	Broth dilution	<2	S	Broth dilution	2	I	2--0--6	0.03	S	S	S	FolP	I
14673_2#15	ERR742434	2705	ST2705	33F	Quellung	33F	CONCORDANT	3	Dominant	NVT>50%	PCV20-VT-only	Post-PCV7	PCV15 (Merck)	NVT	USA	37.0902	-95.7129	North America	2004	2004.17	missing	<=2	missing	blood	bacteremia	Disease	Broth dilution	0.03	S	S	Broth dilution	2	S	Broth dilution	2	R	Broth dilution	<=2	S	Broth dilution	1	I	2--0--6	0.03	S	S	S	FolP	I
14673_1#87	ERR742412	2705	ST2705	33F	Quellung	33F	CONCORDANT	3	Dominant	NVT>50%	PCV20-VT-only	Post-PCV7	PCV15 (Merck)	NVT	USA	37.0902	-95.7129	North America	2008	2008.08	missing	<=2	missing	blood	pneumonia	Disease	Broth dilution	0.03	S	S	Broth dilution	4	S	Broth dilution	4	R	Broth dilution	<=2	S	Broth dilution	2	I	2--0--6	0.03	S	S	S	FolP	I
14673_1#4	ERR742337	2705	ST2705	33F	Quellung	33F	CONCORDANT	3	Dominant	NVT>50%	PCV20-VT-only	Post-PCV13	PCV15 (Merck)	NVT	USA	37.0902	-95.7129	North America	2012	2012.92	missing	>24<=44	missing	blood	bacteremia	Disease	Broth dilution	0.03	S	S	Broth dilution	4	S	Broth dilution	4	R	Broth dilution	0.5	S	Broth dilution	2	I	2--0--6	0.03	S	S	S	FolP	I
14673_1#3	ERR742336	2705	ST2705	33F	Quellung	33F	CONCORDANT	3	Dominant	NVT>50%	PCV20-VT-only	Post-PCV13	PCV15 (Merck)	NVT	USA	37.0902	-95.7129	North America	2012	2012.33	missing	>44<=65	missing	blood	pneumonia	Disease	Broth dilution	0.03	S	S	Broth dilution	4	S	Broth dilution	8	R	Broth dilution	0.5	S	Broth dilution	1	I	2--0--6	0.03	S	S	S	FolP	I
13414_3#55	ERR600264	2705	ST2705	33F	Quellung	33F	CONCORDANT	3	Dominant	NVT>50%	PCV20-VT-only	Post-PCV13	PCV15 (Merck)	NVT	USA	37.0902	-95.7129	North America	2012	2012	missing	>24<=44	missing	blood	missing	Disease	Broth dilution	0.03	S	S	Broth dilution	4	S	Broth dilution	4	R	Broth dilution	0.25	S	Broth dilution	2	I	2--0--6	0.03	S	S	S	FolP	I
13414_3#11	ERR600233	2705	ST2705	33F	Quellung	33F	CONCORDANT	3	Dominant	NVT>50%	PCV20-VT-only	Post-PCV13	PCV15 (Merck)	NVT	USA	37.0902	-95.7129	North America	2012	2012.33	missing	>2<=5	missing	blood	missing	Disease	Broth dilution	0.03	S	S	Broth dilution	4	S	Broth dilution	4	R	Broth dilution	0.25	S	Broth dilution	2	I	2--0--6	0.03	S	S	S	FolP	I
13414_2#69	ERR600202	2705	ST2705	33F	Quellung	33F	CONCORDANT	3	Dominant	NVT>50%	PCV20-VT-only	Post-PCV13	PCV15 (Merck)	NVT	USA	37.0902	-95.7129	North America	2012	2012.33	missing	<=2	missing	blood	missing	Disease	Broth dilution	0.03	S	S	Broth dilution	4	S	Broth dilution	8	R	Broth dilution	0.25	S	Broth dilution	2	I	2--0--6	0.03	S	S	S	FolP	I
13414_2#38	ERR600174	2705	ST2705	33F	Quellung	33F	CONCORDANT	3	Dominant	NVT>50%	PCV20-VT-only	Post-PCV13	PCV15 (Merck)	NVT	USA	37.0902	-95.7129	North America	2012	2012.5	missing	<=2	missing	blood	missing	Disease	Broth dilution	0.03	S	S	Broth dilution	4	S	Broth dilution	8	R	Broth dilution	0.25	S	Broth dilution	4	R	2--0--6	0.03	S	S	S	FolP	I
13414_2#14	ERR600155	2705	ST2705	33F	Quellung	33F	CONCORDANT	3	Dominant	NVT>50%	PCV20-VT-only	Post-PCV13	PCV15 (Merck)	NVT	USA	37.0902	-95.7129	North America	2012	2012.25	missing	<=2	missing	blood	missing	Disease	Broth dilution	0.03	S	S	Broth dilution	4	S	Broth dilution	4	R	Broth dilution	0.25	S	Broth dilution	1	I	2--0--6	0.03	S	S	S	FolP	I
13414_2#12	ERR600154	2705	ST2705	33F	Quellung	33F	CONCORDANT	3	Dominant	NVT>50%	PCV20-VT-only	Post-PCV13	PCV15 (Merck)	NVT	USA	37.0902	-95.7129	North America	2012	2012.25	missing	<=2	missing	blood	missing	Disease	Broth dilution	0.03	S	S	Broth dilution	4	S	Broth dilution	4	R	Broth dilution	0.25	S	Broth dilution	4	R	2--0--6	0.03	S	S	S	FolP	I
13414_1#87	ERR600140	2705	ST2705	33F	Quellung	33F	CONCORDANT	3	Dominant	NVT>50%	PCV20-VT-only	Post-PCV13	PCV15 (Merck)	NVT	USA	37.0902	-95.7129	North America	2012	2012.75	missing	<=2	missing	blood	missing	Disease	Broth dilution	0.03	S	S	Broth dilution	4	S	Broth dilution	8	R	Broth dilution	0.25	S	Broth dilution	2	I	2--0--6	0.03	S	S	S	FolP	I
13353_7#64	ERR596411	2705	ST2705	33F	Quellung	33F	CONCORDANT	3	Dominant	NVT>50%	PCV20-VT-only	Post-PCV13	PCV15 (Merck)	NVT	USA	37.0902	-95.7129	North America	2012	2012.08	missing	>44<=65	missing	blood	missing	Disease	Broth dilution	0.03	S	S	Broth dilution	4	S	Broth dilution	8	R	Broth dilution	0.25	S	Broth dilution	2	I	2--0--6	0.03	S	S	S	FolP	I
13353_7#58	ERR596406	2705	ST2705	33F	Quellung	33F	CONCORDANT	3	Dominant	NVT>50%	PCV20-VT-only	Post-PCV13	PCV15 (Merck)	NVT	USA	37.0902	-95.7129	North America	2012	2012.67	missing	>44<=65	missing	blood	missing	Disease	Broth dilution	0.03	S	S	Broth dilution	8	R	Broth dilution	8	R	Broth dilution	0.25	S	Broth dilution	2	I	2--0--6	0.03	S	S	S	FolP	I
12291_5#6	ERR505808	2705	ST2705	33F	Quellung	33F	CONCORDANT	3	Dominant	NVT>50%	PCV20-VT-only	Post-PCV7	PCV15 (Merck)	NVT	USA	37.0902	-95.7129	North America	2009	2009	missing	<=2	missing	blood	missing	Disease	Broth dilution	0.03	S	S	Broth dilution	4	S	Broth dilution	4	R	Broth dilution	2	I	Broth dilution	2	I	2--0--6	0.03	S	S	S	FolP	I
11658_8#3	ERR433944	2705	ST2705	33F	Quellung	33F	CONCORDANT	3	Dominant	NVT>50%	PCV20-VT-only	Post-PCV7	PCV15 (Merck)	NVT	USA	37.0902	-95.7129	North America	2009	2009.08	missing	<=2	missing	blood	bacteremia	Disease	Broth dilution	0.03	S	S	Broth dilution	2	S	Broth dilution	0.03	S	Broth dilution	<=2	S	Broth dilution	1	I	2--0--6	0.03	S	S	S	FolP	I
11657_8#30	ERR433723	2705	ST2705	33F	Quellung	33F	CONCORDANT	3	Dominant	NVT>50%	PCV20-VT-only	Post-PCV7	PCV15 (Merck)	NVT	USA	37.0902	-95.7129	North America	2009	2009.17	missing	<=2	missing	blood	pneumonia	Disease	Broth dilution	0.03	S	S	Broth dilution	4	S	Broth dilution	4	R	Broth dilution	<=2	S	Broth dilution	2	I	2--0--6	0.03	S	S	S	FolP	I
20957_7#132	ERR1764057	2711	ST2711	18F	Quellung	18F	CONCORDANT	565	Rare	NA	NA	Pre-PCV	NVT	NVT	Bangladesh	23.685	90.3563	Asia	2009	2009.5	F	<=2	missing	csf	meningitis	Disease	missing	missing	missing	missing	missing	missing	missing	missing	missing	missing	missing	missing	missing	missing	missing	missing	2--2--gps305	0.03	S	S	S	FolA,FolP	R
15608_4#9	ERR876627	2622	ST2622	6A	Quellung	6A	CONCORDANT	465	Rare	NA	NA	Pre-PCV	PCV13	VT	Slovenia	46.1512	14.9955	Europe	2014	2014.17	F	<=2	missing	blood	missing	Disease	E-test	0.75	R	S	E-test	2	S	E-test	0.125	S	E-test	24	R	E-test	4	R	147--12--gps191	0.5	R	R	S	FolA,FolP	R
17794_7#87	ERR1191909	2894	ST2894	8	Quellung	8	CONCORDANT	98	Intermediate	NVT-only	PCV20-VT-only	No universal introduction of PCV	PCV20 (Pfizer)	NVT	Egypt	26.8206	30.8025	Africa	1999	1999.5	missing	<=2	missing	csf	meningitis	Disease	etest	0.38	R	S	missing	missing	missing	missing	S (CLSI)	S	missing	R (CLSI)	R	missing	missing	missing	0--0--0	0.03	S	S	S	neg	S
14723_4#70	ERR751071	2894	ST2894	8	Quellung	8	CONCORDANT	98	Intermediate	NVT-only	PCV20-VT-only	Pre-PCV	PCV20 (Pfizer)	NVT	Mozambique	-18.6657	35.5296	Africa	2009	2009.5	F	>5<=15	missing	blood	missing	Disease	Broth dilution	0.03	S	S	Broth dilution	4	S	Broth dilution	0.06	S	Broth dilution	<=2	S	Broth dilution	0.25	S	0--0--0	0.03	S	S	S	neg	S
14723_2#37	ERR750860	2896	ST2896	19F	Quellung	19F	CONCORDANT	453	Rare	NA	NA	Pre-PCV	PCV7	VT	Central African Republic	6.61111	20.9394	Africa	1995	1995.5	F	<=2	missing	nasopharynx	missing	Carriage	missing	missing	missing	missing	missing	missing	missing	missing	missing	missing	missing	missing	missing	missing	missing	missing	0--0--gps118	0.03	S	S	S	FolP	I
17966_5#111	ERR1202561	2911	ST2911	23B	missing	missing	Missing	169	Intermediate	NVT-only	NVT-only	Pre-PCV	NVT	NVT	Malawi	-13.2543	34.3015	Africa	2005	2005.67	F	>2<=5	missing	csf	meningitis	Disease	inferred as disc diffusion	S (BSAC)	NA	missing	missing	R (BSAC)	NA	missing	S (BSAC)	missing	disc diffusion	R (BSAC)	NA	disc diffusion	R (BSAC)	NA	0--0--0	0.03	S	S	S	FolP	I
17870_8#62	ERR1202322	2911	ST2911	23B	missing	missing	Missing	169	Intermediate	NVT-only	NVT-only	Pre-PCV	NVT	NVT	Malawi	-13.2543	34.3015	Africa	2005	2005.83	M	>2<=5	missing	blood	septicaemia	Disease	Disc diffusion	S (BSAC)	NA	NA	Disc diffusion	S (BSAC)	NA	Disc diffusion	S (BSAC)	NA	Disc diffusion	S (BSAC)	NA	missing	missing	missing	0--0--0	0.03	S	S	S	FolP	I
17150_6#14	ERR1065840	2911	ST2911	23B	Quellung	23B	CONCORDANT	169	Intermediate	NVT-only	NVT-only	Post-PCV13	NVT	NVT	South Africa	-30.5595	22.9375	Africa	2014	2014.58	M	<=2	N	csf & blood	missing	Disease	Broth dilution	0.015	S	S	missing	missing	missing	Broth dilution	0.03	S	Broth dilution	1	S	Broth dilution	0.25	S	0--0--0	0.03	S	S	S	neg	S
17150_4#41	ERR1065680	2911	ST2911	23B	Quellung	23B	CONCORDANT	169	Intermediate	NVT-only	NVT-only	Post-PCV7	NVT	NVT	South Africa	-30.5595	22.9375	Africa	2010	2010.33	F	>2<=5	P	nasopharynx	missing	Carriage	missing	missing	missing	missing	missing	missing	missing	missing	missing	missing	missing	missing	missing	missing	missing	missing	0--0--0	0.03	S	S	S	FolP	I
17059_6#39	ERR1065150	2911	ST2911	23B	Quellung	23B	CONCORDANT	169	Intermediate	NVT-only	NVT-only	Post-PCV13	NVT	NVT	South Africa	-30.5595	22.9375	Africa	2012	2012.33	M	>2<=5	P	nasopharynx	missing	Carriage	missing	missing	missing	missing	missing	missing	missing	missing	missing	missing	missing	missing	missing	missing	missing	missing	0--0--0	0.03	S	S	S	FolP	I
15995_1#158	ERR925181	2911	ST2911	23B	Quellung	23B	CONCORDANT	169	Intermediate	NVT-only	NVT-only	Post-PCV13	NVT	NVT	South Africa	-30.5595	22.9375	Africa	2013	2013.5	M	<=2	N	nasopharynx	missing	Carriage	missing	missing	missing	missing	missing	missing	missing	missing	missing	missing	missing	missing	missing	missing	missing	missing	0--0--0	0.03	S	S	S	FolP	I
15841_4#55	ERR909189	2911	ST2911	23B	Quellung	23B	CONCORDANT	169	Intermediate	NVT-only	NVT-only	Post-PCV13	NVT	NVT	South Africa	-30.5595	22.9375	Africa	2013	2013.33	M	>2<=5	N	nasopharynx	missing	Carriage	missing	missing	missing	missing	missing	missing	missing	missing	missing	missing	missing	missing	missing	missing	missing	missing	0--0--0	0.03	S	S	S	FolP	I
15841_1#70	ERR908919	2911	ST2911	23B	Quellung	23B	CONCORDANT	169	Intermediate	NVT-only	NVT-only	Pre-PCV	NVT	NVT	South Africa	-30.5595	22.9375	Africa	2009	2009.33	F	>2<=5	missing	nasopharynx	missing	Carriage	missing	missing	missing	missing	missing	missing	missing	missing	missing	missing	missing	missing	missing	missing	missing	missing	0--0--0	0.03	S	S	S	FolP	I
14566_6#7	ERR730862	2911	ST2911	23B	Quellung	23B	CONCORDANT	169	Intermediate	NVT-only	NVT-only	Post-PCV7	NVT	NVT	South Africa	-30.5595	22.9375	Africa	2011	2011.17	M	<=2	missing	blood	missing	Disease	Broth dilution	0.03	S	S	Broth dilution	2	S	Broth dilution	0.06	S	Broth dilution	2	I	Broth dilution	0.5	S	0--0--0	0.03	S	S	S	FolP	I
14257_1#70	ERR701847	2911	ST2911	23B	Quellung	23B	CONCORDANT	169	Intermediate	NVT-only	NVT-only	Pre-PCV	NVT	NVT	South Africa	-30.5595	22.9375	Africa	2008	2008.33	M	>24<=44	missing	csf	missing	Disease	missing	missing	missing	missing	missing	missing	missing	missing	missing	missing	missing	missing	missing	E-test	0.5	S	0--0--0	0.03	S	S	S	FolP	I
13415_8#70	ERR633092	2911	ST2911	23B	Quellung	23B	CONCORDANT	169	Intermediate	NVT-only	NVT-only	Pre-PCV	NVT	NVT	South Africa	-30.5595	22.9375	Africa	2009	2009.33	M	<=2	missing	blood	missing	Disease	missing	missing	missing	missing	missing	missing	missing	missing	missing	missing	missing	missing	missing	Broth dilution	0.125	S	0--0--0	0.03	S	S	S	neg	S
13415_6#66	ERR600565	2911	ST2911	23B	Quellung	23B	CONCORDANT	169	Intermediate	NVT-only	NVT-only	Pre-PCV	NVT	NVT	South Africa	-30.5595	22.9375	Africa	2007	2007.33	missing	>2<=5	missing	blood	missing	Disease	missing	missing	missing	missing	missing	missing	missing	missing	missing	missing	missing	missing	missing	E-test	0.19	S	0--0--0	0.03	S	S	S	neg	S
12838_1#81	ERR568770	2911	ST2911	23B	Quellung	23B	CONCORDANT	169	Intermediate	NVT-only	NVT-only	Pre-PCV	NVT	NVT	Peru	-9.18997	-75.0152	South America	2009	2009.5	F	>15<=24	missing	nasopharynx	carriage	Carriage	Disc diffusion	S (CLSI non-meningitis)	NA	S	Disc diffusion	24	S	Disc diffusion	25	S	Disc diffusion	25	I	missing	missing	missing	0--0--0	0.03	S	S	S	neg	S
12838_1#63	ERR568752	2911	ST2911	23B	Quellung	23B	CONCORDANT	169	Intermediate	NVT-only	NVT-only	Pre-PCV	NVT	NVT	Peru	-9.18997	-75.0152	South America	2007	2007.5	M	>5<=15	missing	nasopharynx	carriage	Carriage	Disc diffusion	S (CLSI non-meningitis)	NA	S	Disc diffusion	28	S	Disc diffusion	31	S	Disc diffusion	31	S	missing	missing	missing	gps53--0--0	0.03	S	S	S	neg	S
12838_1#62	ERR568751	2911	ST2911	23B	Quellung	23B	CONCORDANT	169	Intermediate	NVT-only	NVT-only	Pre-PCV	NVT	NVT	Peru	-9.18997	-75.0152	South America	2007	2007.5	missing	<=2	missing	nasopharynx	carriage	Carriage	Disc diffusion	S (CLSI non-meningitis)	NA	S	Disc diffusion	29	S	Disc diffusion	31	S	Disc diffusion	30	S	missing	missing	missing	gps53--0--0	0.03	S	S	S	neg	S
23164_8#125	ERR2612085	2929	ST2929	19A	Quellung	19A	CONCORDANT	121	Intermediate	VT-only	PCV13-VT-only	Pre-PCV	PCV13	VT	Israel	31.0461	34.8516	Asia	2009	2009.5	F	<=2	missing	blood/csf	missing	Disease	missing	missing	missing	missing	missing	missing	missing	missing	missing	missing	missing	missing	missing	missing	missing	missing	2--NEW--NEW	0.25	R	R	S	neg	S
22841_3#150	ERR2091071	2929	ST2929	19A	Quellung	19A	CONCORDANT	121	Intermediate	VT-only	PCV13-VT-only	Pre-PCV	PCV13	VT	Israel	31.0461	34.8516	Asia	2007	2007.5	M	<=2	missing	blood/csf	missing	Disease	missing	missing	missing	missing	missing	missing	missing	missing	missing	missing	missing	missing	missing	missing	missing	missing	2--NEW--NEW	0.25	R	R	S	neg	S
21127_2#112	ERR1788497	3013	ST3013	19F	QUELLUNG	19F	CONCORDANT	44	Intermediate	VT-only	PCV7-VT-only	Pre-PCV	PCV7	VT	BRAZIL	-14.235	-51.9253	South America	2009	2009.08	F	>5<=15	missing	csf	meningitis	Disease	MIC method	S (CLSI meningitis)	S	S	Disc diffusion	S (CLSI)	S	Disc diffusion	S (CLSI)	S	Disc diffusion	S (CLSI)	S	Disc diffusion	S (CLSI)	S	23--0--139	0.06	S	S	S	neg	S
22841_2#70	ERR2090801	3133	ST3133	7B	Quellung	7B	CONCORDANT	314	Rare	NA	NA	Post-PCV13	NVT	NVT	Israel	31.0461	34.8516	Asia	2014	2014.5	M	<=2	missing	blood	missing	Disease	Etest	0.047	S	S	Disk diffusion	26	S	Disk diffusion	26	S	Disk diffusion	32	S	Disk diffusion	21	S	12--26--NEW	0.06	S	S	S	neg	S
22841_2#65	ERR2090796	3133	ST3133	7B	Quellung	7B	CONCORDANT	314	Rare	NA	NA	Post-PCV13	NVT	NVT	Israel	31.0461	34.8516	Asia	2014	2014.5	M	<=2	missing	csf	missing	Disease	Etest	0.047	S	S	Disk diffusion	27	S	Disk diffusion	27	S	Disk diffusion	32	S	Disk diffusion	26	S	12--26--NEW	0.06	S	S	S	neg	S
22841_2#63	ERR2090794	3133	ST3133	7B	Quellung	7B	CONCORDANT	314	Rare	NA	NA	Post-PCV13	NVT	NVT	Israel	31.0461	34.8516	Asia	2014	2014.5	M	<=2	missing	blood	missing	Disease	Etest	0.047	S	S	Disk diffusion	24	S	Disk diffusion	25	S	Disk diffusion	29	S	Disk diffusion	21	S	12--26--NEW	0.06	S	S	S	neg	S
22841_2#123	ERR2090854	3133	ST3133	7B	Quellung	7B	CONCORDANT	314	Rare	NA	NA	Post-PCV13	NVT	NVT	Israel	31.0461	34.8516	Asia	2014	2014.5	F	>65	missing	blood	missing	Disease	Etest	0.064	R	S	Disk diffusion	26	S	Disk diffusion	28	S	Disk diffusion	32	S	Disk diffusion	23	S	12--26--NEW	0.06	S	S	S	neg	S
22841_4#168	ERR2091277	3140	ST3140	23F	Quellung	23F	CONCORDANT	14	Dominant	VT-only	PCV7-VT-only	Post-PCV13	PCV7	VT	Israel	31.0461	34.8516	Asia	2012	2012.5	F	<=2	missing	blood	missing	Disease	Etest	4	R	I	Disk diffusion	27	S	Disk diffusion	13	R	Disk diffusion	12	R	Disk diffusion	16	I	NEW--43--NEW	2	R	R	S	FolP	I
22841_4#120	ERR2091229	3140	ST3140	23F	Quellung	23F	CONCORDANT	14	Dominant	VT-only	PCV7-VT-only	Post-PCV13	PCV7	VT	Israel	31.0461	34.8516	Asia	2012	2012.5	M	>2<=5	missing	blood	missing	Disease	Etest	4	R	I	Disk diffusion	24	S	Disk diffusion	14	R	Disk diffusion	13	R	Disk diffusion	14	R	NEW--43--NEW	2	R	R	S	FolP	I
22841_4#100	ERR2091209	3140	ST3140	23F	Quellung	23F	CONCORDANT	14	Dominant	VT-only	PCV7-VT-only	Post-PCV13	PCV7	VT	Israel	31.0461	34.8516	Asia	2011	2011.5	M	>2<=5	missing	blood	missing	Disease	Etest	4	R	I	Disk diffusion	25	S	Disk diffusion	12	R	Disk diffusion	8	R	Disk diffusion	11	R	NEW--43--NEW	2	R	R	S	FolP	I
15277_1#14	ERR845747	3157	ST3157	16F	Quellung	16F	CONCORDANT	135	Intermediate	NVT-only	NVT-only	Post-PCV7	NVT	NVT	USA	37.0902	-95.7129	North America	2005	2005.08	missing	<=2	missing	blood	pneumonia	Disease	Broth dilution	0.03	S	S	Broth dilution	2	S	Broth dilution	0.03	S	Broth dilution	<=2	S	Broth dilution	0.12	S	0--0--3	0.03	S	S	S	neg	S
13414_3#71	ERR600271	3157	ST3157	16F	Quellung	16F	CONCORDANT	135	Intermediate	NVT-only	NVT-only	Post-PCV13	NVT	NVT	USA	37.0902	-95.7129	North America	2012	2012.25	missing	>65	missing	blood	missing	Disease	Broth dilution	0.06	S	S	Broth dilution	2	S	Broth dilution	0.06	S	Broth dilution	0.25	S	Broth dilution	0.25	S	0--0--116	0.06	S	S	S	neg	S
12291_5#62	ERR505864	3157	ST3157	16F	Quellung	16F	CONCORDANT	135	Intermediate	NVT-only	NVT-only	Post-PCV7	NVT	NVT	USA	37.0902	-95.7129	North America	2009	2009.83	missing	>65	missing	blood	missing	Disease	Broth dilution	0.03	S	S	Broth dilution	2	S	Broth dilution	0.03	S	Broth dilution	2	I	Broth dilution	0.25	S	0--0--3	0.03	S	S	S	neg	S
12291_4#14	ERR505731	3157	ST3157	16F	Quellung	16F	CONCORDANT	135	Intermediate	NVT-only	NVT-only	Post-PCV7	NVT	NVT	USA	37.0902	-95.7129	North America	2009	2009.92	missing	<=2	missing	blood	missing	Disease	Broth dilution	0.03	S	S	Broth dilution	2	S	Broth dilution	0.03	S	Broth dilution	2	I	Broth dilution	0.12	S	0--0--3	0.03	S	S	S	neg	S
11658_1#10	ERR433779	3157	ST3157	16F	Quellung	16	CONCORDANT incomplete phenotypic differentiation	135	Intermediate	NVT-only	NVT-only	Pre-PCV	NVT	NVT	USA	37.0902	-95.7129	North America	1998	1998.08	missing	>44<=65	missing	blood	pneumonia	Disease	Broth dilution	0.03	S	S	Broth dilution	2	S	Broth dilution	0.06	S	Broth dilution	0.25	S	Broth dilution	0.12	S	0--0--3	0.03	S	S	S	neg	S
21127_1#20	ERR1788219	3201	ST3201	15BC	missing	missing	Missing	48	Intermediate	NVT>50%	PCV20-VT-only	Post-PCV13	PCV20 (Pfizer)	NVT	RUSSIAN FEDERATION	61.524	105.319	Europe	2015	2015.58	M	<=2	missing	nasopharynx	carriage	Carriage	missing	missing	missing	missing	Disc diffusion	30	S	Disc diffusion	31	S	missing	missing	missing	Disc diffusion	6	R	gps28--18--171	0.25	R	R	S	FolA,FolP	R
14410_6#74	ERR714346	3341	ST3341	16F	Latex Agglutination	16	CONCORDANT incomplete phenotypic differentiation	434	Rare	NA	NA	Pre-PCV	NVT	NVT	The Gambia	13.4432	-15.3101	Africa	2003	2003.33	F	>5<=15	missing	blood	missing	Disease	missing	missing	missing	missing	missing	missing	missing	missing	missing	missing	missing	missing	missing	missing	missing	missing	95--4--gps34	0.06	S	S	S	neg	S
19341_3#127	ERR1453775	76	ST76	6B	PCR and Quellung	6B	CONCORDANT	76	Intermediate	VT>=50%	VT>=50%	Pre-PCV	PCV7	VT	China	35.8617	104.195	Asia	2009	2009.5	missing	>2<=5	missing	nasopharynx	carriage	Carriage	E-test	1	R	S	missing	missing	missing	Disc diffusion	R (CLSI)	R	missing	missing	missing	missing	missing	missing	gps89--gps165--36	2	R	R	S	FolA	I
19341_2#107	ERR1453574	76	ST76	6B	PCR and Quellung	6B	CONCORDANT	76	Intermediate	VT>=50%	VT>=50%	Pre-PCV	PCV7	VT	China	35.8617	104.195	Asia	2001	2001.5	missing	>65	missing	clinical specimen	IPD	Disease	E-test	1	R	S	missing	missing	missing	Disc diffusion	R (CLSI)	R	missing	missing	missing	missing	missing	missing	gps89--46--36	2	R	R	S	FolA	I
18090_2#141	ERR1214649	76	ST76	6C	PCR and Quellung	6C	CONCORDANT	76	Intermediate	VT>=50%	VT>=50%	Pre-PCV	NVT	NVT	China	35.8617	104.195	Asia	2000	2000.5	missing	>2<=5	missing	nasopharynx	carriage	Carriage	E-test	1	R	S	missing	missing	missing	Disc diffusion	R (CLSI)	R	missing	missing	missing	missing	missing	missing	gps89--46--36	2	R	R	S	FolA,FolP	R
16288_6#47	ERR980168	3460	ST3460	6A	Quellung	6A	CONCORDANT	376	Rare	NA	NA	Pre-PCV	PCV13	VT	Nepal	28.3949	84.124	Asia	2014	2014.5	F	<=2	missing	nasopharynx	carriage	Carriage	missing	missing	missing	missing	missing	missing	missing	missing	missing	missing	missing	missing	missing	missing	missing	missing	gps94--gps87--22	0.12	R	R	S	FolA,FolP	R
13154_3#55	ERR586426	3617	ST3617	10A	Quellung	10A	CONCORDANT	326	Rare	NA	NA	Post-PCV7	PCV20 (Pfizer)	NVT	USA	37.0902	-95.7129	North America	2009	2009.58	missing	<=2	missing	blood	missing	Disease	Broth dilution	0.03	S	S	Broth dilution	2	S	Broth dilution	0.03	S	Broth dilution	4	R	Broth dilution	0.5	S	23--4--0	0.03	S	S	S	FolP	I
11791_1#19	ERR438964	3714	ST3714	8	Quellung	8	CONCORDANT	296	Rare	NA	NA	Pre-PCV	PCV20 (Pfizer)	NVT	USA	37.0902	-95.7129	North America	1998	1998.17	missing	>5<=15	missing	blood	bacteremia	Disease	Broth dilution	0.03	S	S	Broth dilution	4	S	Broth dilution	0.12	S	Broth dilution	1	S	Broth dilution	0.25	S	50--0--0	0.03	S	S	S	neg	S
11658_2#95	ERR433940	3776	ST3776	12F	Quellung	12F	CONCORDANT	55	Intermediate	NVT-only	PCV20-VT-only	Post-PCV7	PCV20 (Pfizer)	NVT	USA	37.0902	-95.7129	North America	2009	2009.08	missing	>2<=5	missing	blood	bacteremia	Disease	Broth dilution	0.03	S	S	Broth dilution	2	S	Broth dilution	0.03	S	Broth dilution	<=2	S	Broth dilution	0.25	S	23--4--0	0.03	S	S	S	neg	S
16043_2#80	ERR956302	3797	ST3797	6B	missing	6B	CONCORDANT	476	Rare	NA	NA	No universal introduction of PCV	PCV7	VT	Malaysia	4.21048	101.976	Asia	2002	2002.67	missing	>44<=65	missing	blood	IPD	Disease	missing	missing	missing	missing	missing	missing	missing	missing	missing	missing	missing	missing	missing	missing	missing	missing	0--0--0	0.03	S	S	S	neg	S
16043_2#84	ERR956306	3799	ST3799	16F	missing	16F	CONCORDANT	477	Rare	NA	NA	No universal introduction of PCV	NVT	NVT	Malaysia	4.21048	101.976	Asia	2003	2003.67	missing	>24<=44	missing	blood	IPD	Disease	missing	missing	missing	missing	missing	missing	missing	missing	missing	missing	missing	missing	missing	missing	missing	missing	12--4--2	0.03	S	S	S	neg	S
16043_2#77	ERR956299	3802	ST3802	6A	missing	6A	CONCORDANT	475	Rare	NA	NA	No universal introduction of PCV	PCV13	VT	Malaysia	4.21048	101.976	Asia	2003	2003.08	missing	>5<=15	missing	blood	IPD	Disease	missing	missing	missing	missing	missing	missing	missing	missing	missing	missing	missing	missing	missing	missing	missing	missing	2--2--3	0.03	S	S	S	neg	S
10395_5#25	ERR352015	3804	ST3804	11C	Latex agglutination	11B	CONCORDANT to serogroup level	408	Rare	NA	NA	Pre-PCV	NVT	NVT	Togo	8.61954	0.824782	Africa	2010	2010.92	M	<=2	missing	csf	meningitis	Disease	Disc diffusion	22	NA	S	Disc diffusion	23	S	Disc diffusion	24	S	Disc diffusion	22	R	Disc diffusion	missing	missing	1--0--187	0.03	S	S	S	FolA,FolP	R
15608_4#48	ERR876666	3907	ST3907	19F	Quellung	19F	CONCORDANT	18	Dominant	VT>=50%	VT>=50%	Pre-PCV	PCV7	VT	Trinidad and Tobago	10.6918	-61.2225	North America	1997	1997.33	M	>2<=5	missing	blood	bacteremia	Disease	missing	missing	missing	missing	missing	missing	missing	missing	missing	missing	missing	missing	missing	missing	missing	missing	1--4--6	0.03	S	S	S	neg	S
17794_8#70	ERR1192081	4028	ST4028	23A	missing	missing	Missing	5	Dominant	VT>=50%	VT>=50%	Post-PCV7	NVT	NVT	The Gambia	13.4432	-15.3101	Africa	2010	2010.67	missing	>15<=24	missing	nasopharynx	carriage	Carriage	missing	missing	missing	missing	missing	missing	missing	missing	missing	missing	missing	missing	missing	missing	missing	missing	0--gps14--1	0.12	R	R	S	neg	S
19084_8#27	ERR1422540	4063	ST4063	11A	Quellung	11A	CONCORDANT	269	Rare	NA	NA	Pre-PCV	PCV20 (Pfizer)	NVT	Peru	-9.18997	-75.0152	South America	2009	2009.5	M	>15<=24	missing	nasopharynx	carriage	Carriage	Disc diffusion	NS (CLSI non-menigitis)	NA	NS	Disc diffusion	24	S	Disc diffusion	27	S	Disc diffusion	23	R	missing	missing	missing	116--133--217	0.25	R	R	S	FolA,FolP	R
19084_7#74	ERR1422403	4063	ST4063	11A	Quellung	11A	CONCORDANT	269	Rare	NA	NA	Pre-PCV	PCV20 (Pfizer)	NVT	Peru	-9.18997	-75.0152	South America	2006	2006.5	F	<=2	missing	blood	pneumonia	Disease	E-test	0.125	R	S	missing	missing	missing	E-test	0.064	S	Disc diffusion	28	S	missing	missing	missing	116--133--217	0.25	R	R	S	FolA,FolP	R
19084_7#161	ERR1422490	4063	ST4063	11A	Quellung	11A	CONCORDANT	269	Rare	NA	NA	Pre-PCV	PCV20 (Pfizer)	NVT	Peru	-9.18997	-75.0152	South America	2008	2008.5	M	>5<=15	missing	nasopharynx	carriage	Carriage	Disc diffusion	NS (CLSI non-menigitis)	NA	NS	Disc diffusion	24	S	Disc diffusion	22	S	Disc diffusion	24	R	missing	missing	missing	116--133--217	0.25	R	R	S	FolA,FolP	R
12291_3#27	ERR505661	4063	ST4063	11A	Quellung	11A	CONCORDANT	269	Rare	NA	NA	Pre-PCV	PCV20 (Pfizer)	NVT	Peru	-9.18997	-75.0152	South America	2008	2008.5	F	>5<=15	missing	nasopharynx	carriage	Carriage	Disc diffusion	NS (CLSI non-menigitis)	NA	NS	Disc diffusion	26	S	Disc diffusion	30	S	Disc diffusion	28	S	missing	missing	missing	116--133--217	0.25	R	R	S	FolA,FolP	R
16043_2#66	ERR956288	4128	ST4128	9V	missing	9V	CONCORDANT	43	Dominant	VT>=50%	VT>=50%	No universal introduction of PCV	PCV7	VT	Malaysia	4.21048	101.976	Asia	2006	2006.67	missing	<=2	missing	blood	IPD	Disease	missing	missing	missing	missing	missing	missing	missing	missing	missing	missing	missing	missing	missing	missing	missing	missing	1--0--23	0.03	S	S	S	neg	S
15378_4#67	ERR862515	4156	ST4156	NT	Quellung	missing	Missing	332	Rare	NA	NA	Pre-PCV	NVT	NVT	Malawi	-13.2543	34.3015	Africa	2009	2009.58	M	>5<=15	missing	nasopharynx	carriage	Carriage	missing	missing	missing	missing	missing	missing	missing	missing	missing	missing	missing	missing	missing	missing	missing	missing	gps14--4--2	0.03	S	S	S	neg	S
22841_2#55	ERR2090786	4202	ST4202	8	Quellung	8	CONCORDANT	98	Intermediate	NVT-only	PCV20-VT-only	Post-PCV13	PCV20 (Pfizer)	NVT	Israel	31.0461	34.8516	Asia	2014	2014.5	M	<=2	missing	csf	missing	Disease	missing	missing	missing	missing	Disk diffusion	28	S	Disk diffusion	29	S	Disk diffusion	32	S	Disk diffusion	25	S	3--0--5	0.03	S	S	S	neg	S
20957_7#120	ERR1764045	4216	ST4216	8	Quellung	8	CONCORDANT	224	Rare	NA	NA	Pre-PCV	PCV20 (Pfizer)	NVT	Bangladesh	23.685	90.3563	Asia	2009	2009.17	M	<=2	missing	csf	meningitis	Disease	missing	missing	missing	missing	missing	missing	missing	missing	missing	missing	missing	missing	missing	missing	missing	missing	50--0--0	0.03	S	S	S	neg	S
17794_7#17	ERR1191839	4216	ST4216	8	missing	missing	Missing	224	Rare	NA	NA	Post-PCV7	PCV20 (Pfizer)	NVT	The Gambia	13.4432	-15.3101	Africa	2010	2010.67	missing	>15<=24	missing	nasopharynx	carriage	Carriage	missing	missing	missing	missing	missing	missing	missing	missing	missing	missing	missing	missing	missing	missing	missing	missing	50--0--0	0.03	S	S	S	neg	S
16288_4#75	ERR980031	4216	ST4216	8	Quellung	8	CONCORDANT	224	Rare	NA	NA	Pre-PCV	PCV20 (Pfizer)	NVT	Nepal	28.3949	84.124	Asia	2014	2014.33	F	>5<=15	missing	nasopharynx	pneumonia	Carriage	missing	missing	missing	missing	missing	missing	missing	missing	missing	missing	missing	missing	missing	missing	missing	missing	50--0--0	0.03	S	S	S	neg	S
15531_6#28	ERR870220	4216	ST4216	8	missing	missing	Missing	224	Rare	NA	NA	Post-PCV13	PCV20 (Pfizer)	NVT	The Gambia	13.4432	-15.3101	Africa	2014	2014.25	M	>2<=5	missing	lung aspirate	pneumonia	Disease	missing	missing	missing	missing	missing	missing	missing	missing	missing	missing	missing	missing	missing	missing	missing	missing	50--0--0	0.03	S	S	S	neg	S
14936_4#67	ERR774540	4216	ST4216	8	Quellung	8	CONCORDANT	224	Rare	NA	NA	Post-PCV13	PCV20 (Pfizer)	NVT	South Africa	-30.5595	22.9375	Africa	2013	2013.25	F	>24<=44	missing	csf	missing	Disease	Broth dilution	0.015	S	S	Broth dilution	4	S	Broth dilution	0.06	S	Broth dilution	8	R	Broth dilution	0.25	S	50--0--0	0.03	S	S	S	neg	S
14936_4#39	ERR774512	4216	ST4216	8	Quellung	8	CONCORDANT	224	Rare	NA	NA	Post-PCV13	PCV20 (Pfizer)	NVT	South Africa	-30.5595	22.9375	Africa	2013	2013.33	M	>5<=15	N	csf	missing	Disease	Broth dilution	0.015	S	S	Broth dilution	2	S	Broth dilution	0.06	S	Broth dilution	8	R	Broth dilution	0.25	S	50--0--0	0.03	S	S	S	neg	S
14913_7#34	ERR774318	4216	ST4216	8	Quellung	8	CONCORDANT	224	Rare	NA	NA	Post-PCV13	PCV20 (Pfizer)	NVT	South Africa	-30.5595	22.9375	Africa	2012	2012.58	M	>5<=15	missing	csf & blood	missing	Disease	Broth dilution	0.03	S	S	Broth dilution	4	S	Broth dilution	0.06	S	Broth dilution	8	R	Broth dilution	0.5	S	50--0--0	0.03	S	S	S	neg	S
14673_3#72	ERR742573	4216	ST4216	8	Quellung	8	CONCORDANT	224	Rare	NA	NA	Post-PCV7	PCV20 (Pfizer)	NVT	USA	37.0902	-95.7129	North America	2006	2006.83	missing	>44<=65	missing	blood	pneumonia	Disease	Broth dilution	0.03	S	S	Broth dilution	2	S	Broth dilution	0.03	S	Broth dilution	8	R	Broth dilution	0.25	S	50--0--0	0.03	S	S	S	neg	S
19084_8#103	ERR1422616	4225	ST4225	24	Quellung	24F	CONCORDANT incomplete genotypic differentiation	546	Rare	NA	NA	Pre-PCV	NVT	NVT	Central African Republic	6.61111	20.9394	Africa	1995	1995.5	M	<=2	missing	nasopharynx	missing	Carriage	missing	missing	missing	missing	missing	missing	missing	missing	missing	missing	missing	missing	missing	missing	missing	missing	147--gps71--gps110	0.12	R	R	S	FolP	I
15277_1#44	ERR845777	4229	ST4229	16F	Quellung	16F	CONCORDANT	104	Intermediate	NVT-only	NVT-only	Pre-PCV	NVT	NVT	India	20.5937	78.9629	Asia	1999	1999.5	M	>2<=5	missing	nasopharynx	missing	Carriage	missing	missing	missing	missing	missing	missing	missing	missing	missing	missing	missing	missing	missing	missing	missing	missing	0--2--0	0.03	S	S	S	FolP	I
15277_1#47	ERR845780	4350	ST4350	18C	Quellung	18C	CONCORDANT	67	Intermediate	VT>=50%	VT>=50%	Pre-PCV	PCV7	VT	India	20.5937	78.9629	Asia	1998	1998.5	M	>5<=15	missing	csf	meningitis	Disease	missing	missing	missing	missing	missing	missing	missing	missing	missing	missing	missing	missing	missing	missing	missing	missing	23--2--2	0.03	S	S	S	FolA,FolP	R
22114_6#77	ERR2089865	4441	ST4441	6C	Quellung	6C	CONCORDANT	384	Rare	NA	NA	Pre-PCV	NVT	NVT	Israel	31.0461	34.8516	Asia	2008	2008.5	M	>5<=15	missing	blood	missing	Disease	missing	missing	missing	missing	Disk diffusion	S (CLSI)	S	Disk diffusion	S (CLSI)	S	Disk diffusion	R (CLSI)	R	Disk diffusion	S (CLSI)	S	150--4--0	0.06	S	S	S	neg	S
21999_8#124	ERR2089569	4598	ST4598	6A	QUELLUNG	6A	CONCORDANT	24	Intermediate	VT-only	PCV13-VT-only	Post-PCV10	PCV13	VT	BRAZIL	-14.235	-51.9253	South America	2013	2013.92	M	<=2	missing	blood	meningitis	Disease	MIC method	S (CLSI meningitis)	S	S	Disc diffusion	S (CLSI)	S	Disc diffusion	S (CLSI)	S	Disc diffusion	S (CLSI)	S	Disc diffusion	R (CLSI)	R	12--0--gps312	0.03	S	S	S	FolA,FolP	R
21127_2#93	ERR1788478	4598	ST4598	6A	QUELLUNG	6A	CONCORDANT	24	Intermediate	VT-only	PCV13-VT-only	Pre-PCV	PCV13	VT	BRAZIL	-14.235	-51.9253	South America	2008	2008.75	F	>15<=24	missing	blood	meningitis	Disease	MIC method	S (CLSI meningitis)	S	S	Disc diffusion	S (CLSI)	S	Disc diffusion	S (CLSI)	S	Disc diffusion	S (CLSI)	S	Disc diffusion	R (CLSI)	R	12--0--gps312	0.03	S	S	S	FolA,FolP	R
21127_2#104	ERR1788489	4598	ST4598	6A	QUELLUNG	6A	CONCORDANT	24	Intermediate	VT-only	PCV13-VT-only	Pre-PCV	PCV13	VT	BRAZIL	-14.235	-51.9253	South America	2008	2008.92	F	<=2	missing	csf	meningitis	Disease	MIC method	S (CLSI meningitis)	S	S	Disc diffusion	S (CLSI)	S	Disc diffusion	S (CLSI)	S	Disc diffusion	S (CLSI)	S	Disc diffusion	R (CLSI)	R	12--0--gps312	0.03	S	S	S	FolA,FolP	R
19341_2#68	ERR1453535	76	ST76	6B	PCR and Quellung	6B	CONCORDANT	76	Intermediate	VT>=50%	VT>=50%	Pre-PCV	PCV7	VT	China	35.8617	104.195	Asia	2001	2001.5	missing	<=2	missing	clinical specimen	IPD	Disease	E-test	1.5	R	S	missing	missing	missing	Disc diffusion	R (CLSI)	R	missing	missing	missing	missing	missing	missing	gps89--46--36	2	R	R	S	FolA,FolP	R
18090_2#143	ERR1214651	76	ST76	6C	PCR and Quellung	6C	CONCORDANT	76	Intermediate	VT>=50%	VT>=50%	Pre-PCV	NVT	NVT	China	35.8617	104.195	Asia	2000	2000.5	missing	>5<=15	missing	nasopharynx	carriage	Carriage	E-test	1	R	S	missing	missing	missing	Disc diffusion	R (CLSI)	R	missing	missing	missing	missing	missing	missing	gps89--46--36	2	R	R	S	FolA,FolP	R
18090_2#139	ERR1214647	76	ST76	6C	PCR and Quellung	6C	CONCORDANT	76	Intermediate	VT>=50%	VT>=50%	Pre-PCV	NVT	NVT	China	35.8617	104.195	Asia	2000	2000.5	missing	>2<=5	missing	nasopharynx	carriage	Carriage	E-test	1.5	R	S	missing	missing	missing	Disc diffusion	R (CLSI)	R	missing	missing	missing	missing	missing	missing	gps89--46--36	2	R	R	S	FolA	I
18090_2#112	ERR1214620	76	ST76	6A	PCR and Quellung	6A	CONCORDANT	76	Intermediate	VT>=50%	VT>=50%	Pre-PCV	PCV13	VT	China	35.8617	104.195	Asia	2000	2000.5	missing	>2<=5	missing	nasopharynx	carriage	Carriage	E-test	1.5	R	S	missing	missing	missing	Disc diffusion	R (CLSI)	R	missing	missing	missing	missing	missing	missing	gps89--46--36	2	R	R	S	FolA,FolP	R
16288_6#60	ERR980181	4745	ST4745	20B	Quellung	20	CONCORDANT	43	Dominant	VT>=50%	VT>=50%	Pre-PCV	NVT	NVT	Nepal	28.3949	84.124	Asia	2014	2014.5	F	<=2	missing	nasopharynx	carriage	Carriage	missing	missing	missing	missing	missing	missing	missing	missing	missing	missing	missing	missing	missing	missing	missing	missing	0--4--23	0.03	S	S	S	FolP	I
16288_5#71	ERR980109	4745	ST4745	20B	Quellung	20	CONCORDANT	43	Dominant	VT>=50%	VT>=50%	Pre-PCV	NVT	NVT	Nepal	28.3949	84.124	Asia	2014	2014.33	F	>2<=5	missing	nasopharynx	carriage	Carriage	missing	missing	missing	missing	missing	missing	missing	missing	missing	missing	missing	missing	missing	missing	missing	missing	0--4--23	0.03	S	S	S	FolP	I
16288_3#78	ERR979951	4745	ST4745	20B	Microarray	20	Missing	43	Dominant	VT>=50%	VT>=50%	Pre-PCV	NVT	NVT	Nepal	28.3949	84.124	Asia	2012	2012.33	F	<=2	missing	nasopharynx	carriage	Carriage	missing	missing	missing	missing	missing	missing	missing	missing	missing	missing	missing	missing	missing	missing	missing	missing	0--4--23	0.03	S	S	S	FolP	I
16288_3#24	ERR979897	4745	ST4745	20B	Quellung	20	CONCORDANT	43	Dominant	VT>=50%	VT>=50%	Pre-PCV	NVT	NVT	Nepal	28.3949	84.124	Asia	2011	2011.33	M	>2<=5	missing	blood	unspecified	Disease	missing	missing	missing	missing	missing	missing	missing	missing	missing	missing	missing	missing	missing	missing	missing	missing	0--4--23	0.03	S	S	S	FolP	I
16288_8#23	ERR980296	4856	ST4856	9N	PCR	9N/L	Missing	497	Rare	NA	NA	Pre-PCV	NVT	NVT	Nepal	28.3949	84.124	Asia	2009	2009.25	M	<=2	missing	nasopharynx	carriage	Carriage	missing	missing	missing	missing	missing	missing	missing	missing	missing	missing	missing	missing	missing	missing	missing	missing	1--0--0	0.03	S	S	S	FolA,FolP	R
21999_7#109	ERR2089371	4877	ST4877	35B	QUELLUNG	35B	CONCORDANT	574	Rare	NA	NA	Post-PCV10	NVT	NVT	BRAZIL	-14.235	-51.9253	South America	2012	2012.33	M	>5<=15	missing	csf	meningitis	Disease	MIC method	S (CLSI meningitis)	S	S	Disc diffusion	S (CLSI)	S	Disc diffusion	S (CLSI)	S	Disc diffusion	S (CLSI)	S	Disc diffusion	S (CLSI)	S	0--0--2	0.03	S	S	S	neg	S
17175_8#71	ERR1066355	4879	ST4879	6C	Quellung	6C	CONCORDANT	178	Intermediate	NVT-only	NVT-only	Post-PCV13	NVT	NVT	South Africa	-30.5595	22.9375	Africa	2014	2014.33	F	>24<=44	missing	blood	missing	Disease	Broth dilution	0.015	S	S	missing	missing	missing	Broth dilution	0.06	S	Broth dilution	1	S	Broth dilution	0.25	S	2--0--2	0.03	S	S	S	neg	S
21999_8#114	ERR2089559	4883	ST4883	11A	QUELLUNG	11A	CONCORDANT	269	Rare	NA	NA	Post-PCV10	PCV20 (Pfizer)	NVT	BRAZIL	-14.235	-51.9253	South America	2013	2013.75	M	>15<=24	missing	csf	meningitis	Disease	MIC method	S (CLSI meningitis)	S	S	Disc diffusion	S (CLSI)	S	Disc diffusion	S (CLSI)	S	Disc diffusion	S (CLSI)	S	Disc diffusion	R (CLSI)	R	0--0--2	0.03	S	S	S	FolA,FolP	R
16288_8#73	ERR980342	4908	ST4908	9V	Quellung	9V	CONCORDANT	208	Intermediate	VT-only	PCV7-VT-only	Pre-PCV	PCV7	VT	Nepal	28.3949	84.124	Asia	2014	2014.67	M	<=2	missing	nasopharynx	carriage	Carriage	missing	missing	missing	missing	missing	missing	missing	missing	missing	missing	missing	missing	missing	missing	missing	missing	1--4--gps46	0.06	S	S	S	FolA,FolP	R
16288_7#8	ERR980209	4908	ST4908	9V	PCR	9V	Missing	208	Intermediate	VT-only	PCV7-VT-only	Pre-PCV	PCV7	VT	Nepal	28.3949	84.124	Asia	2009	2009.17	M	<=2	missing	nasopharynx	carriage	Carriage	missing	missing	missing	missing	missing	missing	missing	missing	missing	missing	missing	missing	missing	missing	missing	missing	1--4--gps46	0.06	S	S	S	FolP	I
16288_5#6	ERR980045	4908	ST4908	9V	Quellung	9V	CONCORDANT	208	Intermediate	VT-only	PCV7-VT-only	Pre-PCV	PCV7	VT	Nepal	28.3949	84.124	Asia	2014	2014.33	M	<=2	missing	nasopharynx	pneumonia	Carriage	missing	missing	missing	missing	missing	missing	missing	missing	missing	missing	missing	missing	missing	missing	missing	missing	1--4--gps46	0.06	S	S	S	FolA,FolP	R
16288_5#15	ERR980054	4908	ST4908	9V	Quellung	9V	CONCORDANT	208	Intermediate	VT-only	PCV7-VT-only	Pre-PCV	PCV7	VT	Nepal	28.3949	84.124	Asia	2014	2014.5	F	>2<=5	missing	nasopharynx	pneumonia	Carriage	missing	missing	missing	missing	missing	missing	missing	missing	missing	missing	missing	missing	missing	missing	missing	missing	1--4--gps46	0.06	S	S	S	FolA,FolP	R
16288_3#36	ERR979909	4908	ST4908	9V	PCR	9V/9A	Missing	208	Intermediate	VT-only	PCV7-VT-only	Pre-PCV	PCV7	VT	Nepal	28.3949	84.124	Asia	2012	2012.25	F	<=2	missing	blood	meniigitis	Disease	missing	missing	missing	missing	missing	missing	missing	missing	missing	missing	missing	missing	missing	missing	missing	missing	1--4--gps46	0.06	S	S	S	FolA,FolP	R
16288_3#35	ERR979908	4908	ST4908	9V	PCR	9V/9A	Missing	208	Intermediate	VT-only	PCV7-VT-only	Pre-PCV	PCV7	VT	Nepal	28.3949	84.124	Asia	2012	2012.25	F	<=2	missing	csf	meningitis	Disease	missing	missing	missing	missing	missing	missing	missing	missing	missing	missing	missing	missing	missing	missing	missing	missing	1--4--gps46	0.06	S	S	S	FolA,FolP	R
14723_1#90	ERR750818	4908	ST4908	9V	Quellung	9V	CONCORDANT	208	Intermediate	VT-only	PCV7-VT-only	Pre-PCV	PCV7	VT	Bangladesh	23.685	90.3563	Asia	2005	2005.5	M	<=2	missing	blood	missing	Disease	missing	missing	missing	missing	missing	missing	missing	missing	missing	missing	missing	missing	missing	missing	missing	missing	1--4--gps46	0.06	S	S	S	FolA,FolP	R
14723_1#83	ERR750811	4908	ST4908	9V	Quellung	9V	CONCORDANT	208	Intermediate	VT-only	PCV7-VT-only	Pre-PCV	PCV7	VT	Bangladesh	23.685	90.3563	Asia	2005	2005.5	M	<=2	missing	blood	missing	Disease	missing	missing	missing	missing	missing	missing	missing	missing	missing	missing	missing	missing	missing	missing	missing	missing	1--4--gps46	0.06	S	S	S	FolA,FolP	R
14673_4#73	ERR742669	4990	ST4990	33C	Quellung	33C	CONCORDANT	11	Dominant	NVT>50%	NVT>50%	Pre-PCV	NVT	NVT	India	20.5937	78.9629	Asia	2008	2008.5	M	>24<=44	missing	missing	septicemia	Disease	missing	missing	missing	missing	missing	missing	missing	missing	missing	missing	missing	missing	missing	missing	missing	missing	2--0--0	0.03	S	S	S	FolP	I
16288_3#81	ERR979954	5178	ST5178	29	Microarray	29	Missing	241	Rare	NA	NA	Pre-PCV	NVT	NVT	Nepal	28.3949	84.124	Asia	2012	2012.33	M	<=2	missing	nasopharynx	carriage	Carriage	missing	missing	missing	missing	missing	missing	missing	missing	missing	missing	missing	missing	missing	missing	missing	missing	gps21--44--gps219	0.03	S	S	S	neg	S
14913_2#81	ERR773895	5178	ST5178	10X	Quellung	10F	CONCORDANT to serogroup level	241	Rare	NA	NA	Post-PCV7	NVT	NVT	South Africa	-30.5595	22.9375	Africa	2011	2011.75	M	<=2	N	blood	missing	Disease	Broth dilution	0.03	S	S	Broth dilution	2	S	Broth dilution	0.06	S	Broth dilution	2	I	Broth dilution	0.5	S	2--44--53	0.03	S	S	S	neg	S
13415_5#90	ERR600494	5178	ST5178	29	Quellung	29	CONCORDANT	241	Rare	NA	NA	Pre-PCV	NVT	NVT	South Africa	-30.5595	22.9375	Africa	2007	2007.17	M	>24<=44	missing	blood	missing	Disease	missing	missing	missing	missing	missing	missing	missing	missing	missing	missing	missing	missing	missing	E-test	0.19	S	gps21--44--2	0.03	S	S	S	neg	S
13415_5#79	ERR600483	5178	ST5178	10X	Quellung	10B	CONCORDANT to serogroup level	241	Rare	NA	NA	Pre-PCV	NVT	NVT	South Africa	-30.5595	22.9375	Africa	2007	2007.25	M	<=2	N	blood	missing	Disease	missing	missing	missing	missing	missing	missing	missing	missing	missing	missing	missing	missing	missing	E-test	0.38	S	2--44--53	0.03	S	S	S	neg	S
12837_3#5	ERR568610	5179	ST5179	19F	Quellung	19F	CONCORDANT	21	Dominant	VT-only	PCV13-VT-only	Pre-PCV	PCV7	VT	South Africa	-30.5595	22.9375	Africa	2005	2005.75	M	>2<=5	P	blood	missing	Disease	Agar dilution	0.03	S	S	missing	missing	missing	missing	missing	missing	missing	missing	missing	E-test	32	R	0--gps51--gps16	0.12	R	R	S	FolA,FolP	R
12837_1#88	ERR568517	5179	ST5179	19F	Quellung	19F	CONCORDANT	21	Dominant	VT-only	PCV13-VT-only	Pre-PCV	PCV7	VT	South Africa	-30.5595	22.9375	Africa	2005	2005.58	F	>44<=65	P	blood	missing	Disease	Agar dilution	0.03	S	S	missing	missing	missing	missing	missing	missing	missing	missing	missing	E-test	2	I	0--gps51--gps16	0.12	R	R	S	FolP	I
18456_1#7	ERR1288816	5258	ST5258	34	missing	missing	Missing	217	Rare	NA	NA	Post-PCV13	NVT	NVT	Malawi	-13.2543	34.3015	Africa	2014	2014.5	F	<=2	N	nasopharynx	carriage	Carriage	missing	missing	missing	missing	missing	missing	missing	missing	missing	missing	missing	missing	missing	missing	missing	missing	0--0--0	0.03	S	S	S	FolA,FolP	R
13710_2#46	ERR662434	5258	ST5258	34	Quellung	34	CONCORDANT	217	Rare	NA	NA	Post-PCV13	NVT	NVT	USA	37.0902	-95.7129	North America	2012	2012.17	missing	>44<=65	missing	blood	missing	Disease	Broth dilution	0.03	S	S	Broth dilution	4	S	Broth dilution	0.06	S	Broth dilution	0.25	S	Broth dilution	4	R	0--0--0	0.03	S	S	S	FolA,FolP	R
16288_5#78	ERR980116	5279	ST5279	13	Quellung	13	CONCORDANT	374	Rare	NA	NA	Pre-PCV	NVT	NVT	Nepal	28.3949	84.124	Asia	2014	2014.33	M	<=2	missing	nasopharynx	carriage	Carriage	missing	missing	missing	missing	missing	missing	missing	missing	missing	missing	missing	missing	missing	missing	missing	missing	gps21--44--gps228	0.06	S	S	S	neg	S
16288_4#81	ERR980037	5279	ST5279	13	Quellung	13	CONCORDANT	374	Rare	NA	NA	Pre-PCV	NVT	NVT	Nepal	28.3949	84.124	Asia	2014	2014.33	F	<=2	missing	nasopharynx	pneumonia	Carriage	missing	missing	missing	missing	missing	missing	missing	missing	missing	missing	missing	missing	missing	missing	missing	missing	gps21--44--gps228	0.06	S	S	S	neg	S
16288_6#68	ERR980188	5290	ST5290	35F	Quellung	35F	CONCORDANT	372	Rare	NA	NA	Pre-PCV	NVT	NVT	Nepal	28.3949	84.124	Asia	2014	2014.58	F	<=2	missing	nasopharynx	carriage	Carriage	missing	missing	missing	missing	missing	missing	missing	missing	missing	missing	missing	missing	missing	missing	missing	missing	0--2--0	0.03	S	S	S	FolP	I
16288_4#19	ERR979975	5290	ST5290	35F	Microarray	35F	Missing	372	Rare	NA	NA	Pre-PCV	NVT	NVT	Nepal	28.3949	84.124	Asia	2012	2012.5	F	<=2	missing	nasopharynx	carriage	Carriage	missing	missing	missing	missing	missing	missing	missing	missing	missing	missing	missing	missing	missing	missing	missing	missing	0--2--0	0.03	S	S	S	FolP	I
16288_8#34	ERR980307	5292	ST5292	3	PCR	3	Missing	309	Rare	NA	NA	Pre-PCV	PCV13	VT	Nepal	28.3949	84.124	Asia	2009	2009.25	F	<=2	missing	nasopharynx	carriage	Carriage	missing	missing	missing	missing	missing	missing	missing	missing	missing	missing	missing	missing	missing	missing	missing	missing	0--0--2	0.03	S	S	S	neg	S
16288_8#2	ERR980275	5292	ST5292	3	PCR	3	Missing	309	Rare	NA	NA	Pre-PCV	PCV13	VT	Nepal	28.3949	84.124	Asia	2009	2009.25	F	<=2	missing	nasopharynx	carriage	Carriage	missing	missing	missing	missing	missing	missing	missing	missing	missing	missing	missing	missing	missing	missing	missing	missing	0--0--2	0.03	S	S	S	neg	S
16288_8#14	ERR980287	5292	ST5292	3	PCR	3	Missing	309	Rare	NA	NA	Pre-PCV	PCV13	VT	Nepal	28.3949	84.124	Asia	2009	2009.25	M	<=2	missing	nasopharynx	carriage	Carriage	missing	missing	missing	missing	missing	missing	missing	missing	missing	missing	missing	missing	missing	missing	missing	missing	0--0--2	0.03	S	S	S	neg	S
16288_7#56	ERR980248	5292	ST5292	3	PCR	3	Missing	309	Rare	NA	NA	Pre-PCV	PCV13	VT	Nepal	28.3949	84.124	Asia	2009	2009.17	M	<=2	missing	nasopharynx	carriage	Carriage	missing	missing	missing	missing	missing	missing	missing	missing	missing	missing	missing	missing	missing	missing	missing	missing	0--0--2	0.03	S	S	S	neg	S
16453_2#13	ERR984250	5349	ST5349	35F	missing	missing	Missing	302	Rare	NA	NA	Pre-PCV	NVT	NVT	The Gambia	13.4432	-15.3101	Africa	2009	2009.33	M	<=2	missing	nasopharynx	carriage	Carriage	missing	missing	missing	missing	missing	missing	missing	missing	missing	missing	missing	missing	missing	missing	missing	missing	0--4--2	0.03	S	S	S	neg	S
15531_7#1	ERR870287	5349	ST5349	35F	missing	missing	Missing	302	Rare	NA	NA	Pre-PCV	NVT	NVT	The Gambia	13.4432	-15.3101	Africa	2009	2009.33	M	>5<=15	missing	nasopharynx	carriage	Carriage	missing	missing	missing	missing	missing	missing	missing	missing	missing	missing	missing	missing	missing	missing	missing	missing	0--4--2	0.03	S	S	S	neg	S
15531_6#78	ERR870270	5349	ST5349	35F	missing	missing	Missing	302	Rare	NA	NA	Pre-PCV	NVT	NVT	The Gambia	13.4432	-15.3101	Africa	2009	2009.33	F	>24<=44	missing	nasopharynx	carriage	Carriage	missing	missing	missing	missing	missing	missing	missing	missing	missing	missing	missing	missing	missing	missing	missing	missing	0--4--2	0.03	S	S	S	neg	S
18456_1#172	ERR1288981	5359	ST5359	38	missing	missing	Missing	536	Rare	NA	NA	Post-PCV13	NVT	NVT	Malawi	-13.2543	34.3015	Africa	2014	2014.58	M	>24<=44	missing	csf	meningitis	Disease	inferred as disc diffusion	S (BSAC)	NA	missing	missing	missing	missing	missing	missing	missing	missing	missing	missing	missing	missing	missing	0--0--2	0.03	S	S	S	FolA,FolP	R
17870_8#8	ERR1202268	5396	ST5396	35B	missing	missing	Missing	233	Rare	NA	NA	Pre-PCV	NVT	NVT	Malawi	-13.2543	34.3015	Africa	2005	2005.92	missing	<=2	missing	csf	meningitis	Disease	inferred as disc diffusion	S (BSAC)	NA	missing	missing	S (BSAC)	NA	missing	S (BSAC)	missing	disc diffusion	S (BSAC)	NA	disc diffusion	R (BSAC)	NA	0--116--gps31	0.06	S	S	S	FolA,FolP	R
17870_8#11	ERR1202271	5396	ST5396	35B	missing	missing	Missing	233	Rare	NA	NA	Pre-PCV	NVT	NVT	Malawi	-13.2543	34.3015	Africa	2006	2006.67	F	<=2	missing	csf	meningitis	Disease	inferred as disc diffusion	S (BSAC)	NA	missing	missing	S (BSAC)	NA	missing	S (BSAC)	missing	disc diffusion	S (BSAC)	NA	disc diffusion	R (BSAC)	NA	0--116--gps31	0.06	S	S	S	FolA,FolP	R
17150_6#78	ERR1065904	5396	ST5396	35B	Quellung	35B	CONCORDANT	233	Rare	NA	NA	Post-PCV7	NVT	NVT	South Africa	-30.5595	22.9375	Africa	2010	2010.75	F	>24<=44	P	nasopharynx	missing	Carriage	missing	missing	missing	missing	missing	missing	missing	missing	missing	missing	missing	missing	missing	missing	missing	missing	0--116--gps31	0.06	S	S	S	FolA,FolP	R
17059_6#31	ERR1065142	5396	ST5396	35B	Quellung	29	CONCORDANT to genogroup level	233	Rare	NA	NA	Post-PCV13	NVT	NVT	South Africa	-30.5595	22.9375	Africa	2012	2012.33	M	>5<=15	P	nasopharynx	missing	Carriage	missing	missing	missing	missing	missing	missing	missing	missing	missing	missing	missing	missing	missing	missing	missing	missing	0--116--gps31	0.06	S	S	S	neg	S
14913_2#39	ERR773853	5396	ST5396	35B	Quellung	35B	CONCORDANT	233	Rare	NA	NA	Post-PCV7	NVT	NVT	South Africa	-30.5595	22.9375	Africa	2011	2011.92	F	<=2	missing	csf	missing	Disease	Broth dilution	0.12	R	S	Broth dilution	4	S	Broth dilution	0.03	S	Broth dilution	2	I	Broth dilution	4	R	0--116--gps31	0.06	S	S	S	FolA,FolP	R
12290_3#58	ERR501598	5396	ST5396	35B	missing	missing	Missing	233	Rare	NA	NA	Pre-PCV	NVT	NVT	Malawi	-13.2543	34.3015	Africa	2003	2003.33	F	>2<=5	missing	csf	meningitis	Disease	Disc diffusion	S (BSAC)	NA	NA	Disc diffusion	S (BSAC)	NA	Disc diffusion	S (BSAC)	NA	Disc diffusion	R (BSAC)	NA	missing	missing	missing	0--116--gps31	0.06	S	S	S	FolA,FolP	R
12290_3#56	ERR501596	5396	ST5396	35B	missing	missing	Missing	233	Rare	NA	NA	Pre-PCV	NVT	NVT	Malawi	-13.2543	34.3015	Africa	2009	2009.25	M	>65	missing	csf	meningitis	Disease	Disc diffusion	S (BSAC)	NA	NA	Disc diffusion	S (BSAC)	NA	Disc diffusion	S (BSAC)	NA	Disc diffusion	S (BSAC)	NA	missing	missing	missing	0--116--gps31	0.06	S	S	S	FolA,FolP	R
12290_3#48	ERR501588	5396	ST5396	35B	missing	missing	Missing	233	Rare	NA	NA	Pre-PCV	NVT	NVT	Malawi	-13.2543	34.3015	Africa	2000	2000.33	missing	<=2	missing	csf	meningitis	Disease	Disc diffusion	S (BSAC)	NA	NA	Disc diffusion	S (BSAC)	NA	Disc diffusion	S (BSAC)	NA	Disc diffusion	S (BSAC)	NA	missing	missing	missing	0--116--gps31	0.06	S	S	S	FolA,FolP	R
21999_8#84	ERR2089529	5406	ST5406	29	QUELLUNG	29	CONCORDANT	394	Rare	NA	NA	Post-PCV10	NVT	NVT	BRAZIL	-14.235	-51.9253	South America	2013	2013.58	F	<=2	missing	csf	meningitis	Disease	MIC method	S (CLSI meningitis)	S	S	Disc diffusion	S (CLSI)	S	Disc diffusion	S (CLSI)	S	Disc diffusion	S (CLSI)	S	Disc diffusion	S (CLSI)	S	0--gps43--2	0.03	S	S	S	neg	S
21999_8#64	ERR2089509	5406	ST5406	29	QUELLUNG	29	CONCORDANT	394	Rare	NA	NA	Post-PCV10	NVT	NVT	BRAZIL	-14.235	-51.9253	South America	2013	2013.33	F	>44<=65	missing	blood	pneumonia	Disease	MIC method	S (CLSI non-meningitis)	NA	S	Disc diffusion	S (CLSI)	S	Disc diffusion	S (CLSI)	S	Disc diffusion	S (CLSI)	S	Disc diffusion	S (CLSI)	S	0--gps43--2	0.03	S	S	S	neg	S
20957_7#122	ERR1764047	5407	ST5407	25F	Quellung	25F	CONCORDANT	257	Rare	NA	NA	Pre-PCV	NVT	NVT	Bangladesh	23.685	90.3563	Asia	2008	2008.92	F	<=2	missing	blood	meningitis	Disease	missing	missing	missing	missing	missing	missing	missing	missing	missing	missing	missing	missing	missing	missing	missing	missing	0--0--2	0.03	S	S	S	FolA,FolP	R
14723_1#84	ERR750812	5407	ST5407	38	Quellung	NT	Negative phenotype	257	Rare	NA	NA	Pre-PCV	NVT	NVT	Bangladesh	23.685	90.3563	Asia	2005	2005.5	F	<=2	missing	blood	missing	Disease	missing	missing	missing	missing	missing	missing	missing	missing	missing	missing	missing	missing	missing	missing	missing	missing	0--0--2	0.03	S	S	S	FolA,FolP	R
14673_4#79	ERR742674	5407	ST5407	25F	Quellung	25F	CONCORDANT	257	Rare	NA	NA	Pre-PCV	NVT	NVT	India	20.5937	78.9629	Asia	2007	2007.5	F	>24<=44	missing	missing	septicemia	Disease	missing	missing	missing	missing	missing	missing	missing	missing	missing	missing	missing	missing	missing	missing	missing	missing	0--0--2	0.03	S	S	S	FolA,FolP	R
17059_8#88	ERR1065384	5422	ST5422	10F	Quellung	10F	CONCORDANT	299	Rare	NA	NA	Post-PCV13	NVT	NVT	South Africa	-30.5595	22.9375	Africa	2012	2012.67	F	>24<=44	N	nasopharynx	missing	Carriage	missing	missing	missing	missing	missing	missing	missing	missing	missing	missing	missing	missing	missing	missing	missing	missing	0--0--2	0.03	S	S	S	neg	S
14257_1#88	ERR701865	5422	ST5422	10F	Quellung	10F	CONCORDANT	299	Rare	NA	NA	Pre-PCV	NVT	NVT	South Africa	-30.5595	22.9375	Africa	2008	2008.33	F	>24<=44	missing	blood	missing	Disease	missing	missing	missing	missing	missing	missing	missing	missing	missing	missing	missing	missing	missing	E-test	0.125	S	0--0--2	0.03	S	S	S	neg	S
19084_7#79	ERR1422408	5450	ST5450	6B	Quellung	6B	CONCORDANT	545	Rare	NA	NA	Pre-PCV	PCV7	VT	Peru	-9.18997	-75.0152	South America	2007	2007.5	F	<=2	missing	csf	meningitis	Disease	E-test	0.016	S	S	missing	missing	missing	E-test	0.064	S	Disc diffusion	28.5	S	missing	missing	missing	117--10--2	0.03	S	S	S	neg	S
19084_7#83	ERR1422412	5452	ST5452	19A	Quellung	19A	CONCORDANT	69	Intermediate	NVT>50%	NVT>50%	Pre-PCV	PCV13	VT	Peru	-9.18997	-75.0152	South America	2007	2007.5	M	<=2	missing	csf	meningitis	Disease	E-test	0.016	S	S	missing	missing	missing	E-test	0.125	S	Disc diffusion	21	R	missing	missing	missing	118--4--2	0.03	S	S	S	FolA,FolP	R
11657_4#81	ERR433679	5456	ST5456	18F	Quellung	18F	CONCORDANT	142	Intermediate	NVT-only	NVT-only	Pre-PCV	NVT	NVT	Peru	-9.18997	-75.0152	South America	2007	2007.5	M	<=2	missing	blood	pneumonia	Disease	E-test	0.023	S	S	missing	missing	missing	E-test	0.094	S	Disc diffusion	17	R	missing	missing	missing	0--4--187	0.03	S	S	S	neg	S
12291_3#32	ERR505666	5462	ST5462	19F	Quellung	19F	CONCORDANT	351	Rare	NA	NA	Pre-PCV	PCV7	VT	Peru	-9.18997	-75.0152	South America	2008	2008.5	M	>5<=15	missing	nasopharynx	carriage	Carriage	Disc diffusion	S (CLSI non-meningitis)	NA	S	Disc diffusion	31	S	Disc diffusion	33	S	Disc diffusion	30	S	missing	missing	missing	1--0--6	0.03	S	S	S	neg	S
12291_1#62	ERR505520	5462	ST5462	19F	Quellung	19F	CONCORDANT	351	Rare	NA	NA	Pre-PCV	PCV7	VT	Peru	-9.18997	-75.0152	South America	2007	2007.5	M	>15<=24	missing	nasopharynx	carriage	Carriage	Disc diffusion	S (CLSI non-meningitis)	NA	S	Disc diffusion	27	S	Disc diffusion	30	S	Disc diffusion	28	S	missing	missing	missing	1--0--6	0.03	S	S	S	FolA,FolP	R
12291_1#71	ERR505528	5465	ST5465	4	Quellung	4	CONCORDANT	416	Rare	NA	NA	Pre-PCV	PCV7	VT	Peru	-9.18997	-75.0152	South America	2007	2007.5	F	>2<=5	missing	nasopharynx	carriage	Carriage	Disc diffusion	S (CLSI non-meningitis)	NA	S	Disc diffusion	32	S	Disc diffusion	34	S	Disc diffusion	33	S	missing	missing	missing	2--0--0	0.03	S	S	S	neg	S
19084_8#10	ERR1422523	5469	ST5469	35A	Quellung	35A	CONCORDANT	61	Intermediate	NVT-only	NVT-only	Pre-PCV	NVT	NVT	Peru	-9.18997	-75.0152	South America	2009	2009.5	F	>15<=24	missing	nasopharynx	carriage	Carriage	Disc diffusion	S (CLSI non-meningitis)	NA	S	Disc diffusion	24	S	Disc diffusion	27	S	Disc diffusion	25	I	missing	missing	missing	23--2--0	0.03	S	S	S	neg	S
19084_7#104	ERR1422433	5469	ST5469	35A	Quellung	35A	CONCORDANT	61	Intermediate	NVT-only	NVT-only	Pre-PCV	NVT	NVT	Peru	-9.18997	-75.0152	South America	2008	2008.5	F	>5<=15	missing	nasopharynx	carriage	Carriage	Disc diffusion	S (CLSI non-meningitis)	NA	S	Disc diffusion	25	S	Disc diffusion	27	S	Disc diffusion	26	I	missing	missing	missing	23--2--0	0.03	S	S	S	neg	S
13154_2#71	ERR586364	5474	ST5474	20A	Quellung	20	CONCORDANT	61	Intermediate	NVT-only	NVT-only	Pre-PCV	NVT	NVT	Peru	-9.18997	-75.0152	South America	2008	2008.5	F	>5<=15	missing	nasopharynx	carriage	Carriage	Disc diffusion	S (CLSI non-meningitis)	NA	S	Disc diffusion	21	S	Disc diffusion	23	S	Disc diffusion	21	R	missing	missing	missing	23--2--0	0.03	S	S	S	neg	S
12291_3#85	ERR505712	5474	ST5474	20A	Quellung	20	CONCORDANT	61	Intermediate	NVT-only	NVT-only	Pre-PCV	NVT	NVT	Peru	-9.18997	-75.0152	South America	2009	2009.5	F	>5<=15	missing	nasopharynx	carriage	Carriage	Disc diffusion	S (CLSI non-meningitis)	NA	S	Disc diffusion	23	S	Disc diffusion	25	S	Disc diffusion	27	I	missing	missing	missing	23--2--0	0.03	S	S	S	neg	S
17794_8#66	ERR1192077	5505	ST5505	10B	missing	missing	Missing	240	Rare	NA	NA	Post-PCV7	NVT	NVT	The Gambia	13.4432	-15.3101	Africa	2010	2010.67	missing	<=2	missing	nasopharynx	carriage	Carriage	missing	missing	missing	missing	missing	missing	missing	missing	missing	missing	missing	missing	missing	missing	missing	missing	2--0--0	0.03	S	S	S	neg	S
17794_8#45	ERR1192056	5505	ST5505	10B	missing	missing	Missing	240	Rare	NA	NA	Post-PCV7	NVT	NVT	The Gambia	13.4432	-15.3101	Africa	2010	2010.67	missing	>5<=15	missing	nasopharynx	carriage	Carriage	missing	missing	missing	missing	missing	missing	missing	missing	missing	missing	missing	missing	missing	missing	missing	missing	2--0--0	0.03	S	S	S	neg	S
16399_6#75	ERR997616	5505	ST5505	10B	missing	missing	Missing	240	Rare	NA	NA	Post-PCV7	NVT	NVT	The Gambia	13.4432	-15.3101	Africa	2010	2010	M	<=2	missing	nasopharynx	carriage	Carriage	missing	missing	missing	missing	missing	missing	missing	missing	missing	missing	missing	missing	missing	missing	missing	missing	2--0--0	0.03	S	S	S	neg	S
14520_5#54	ERR730287	5505	ST5505	10B	missing	missing	Missing	240	Rare	NA	NA	Post-PCV7	NVT	NVT	The Gambia	13.4432	-15.3101	Africa	2010	2010.08	M	<=2	missing	nasopharynx	carriage	Carriage	missing	missing	missing	missing	missing	missing	missing	missing	missing	missing	missing	missing	missing	missing	missing	missing	2--0--0	0.03	S	S	S	neg	S
14410_6#72	ERR714344	5508	ST5508	22F	Latex Agglutination	22	CONCORDANT incomplete phenotypic differentiation	273	Rare	NA	NA	Pre-PCV	PCV15 (Merck)	NVT	The Gambia	13.4432	-15.3101	Africa	2003	2003.58	F	<=2	missing	csf	missing	Disease	missing	missing	missing	missing	missing	missing	missing	missing	missing	missing	missing	missing	missing	missing	missing	missing	0--0--2	0.03	S	S	S	neg	S
15531_7#13	ERR870299	5527	ST5527	6A	missing	missing	Missing	333	Rare	NA	NA	Pre-PCV	PCV13	VT	The Gambia	13.4432	-15.3101	Africa	2009	2009.33	M	>2<=5	missing	nasopharynx	carriage	Carriage	missing	missing	missing	missing	missing	missing	missing	missing	missing	missing	missing	missing	missing	missing	missing	missing	0--4--gps186	0.06	S	S	S	FolA,FolP	R
15531_6#91	ERR870282	5527	ST5527	6A	missing	missing	Missing	333	Rare	NA	NA	Pre-PCV	PCV13	VT	The Gambia	13.4432	-15.3101	Africa	2009	2009.33	M	>2<=5	missing	nasopharynx	carriage	Carriage	missing	missing	missing	missing	missing	missing	missing	missing	missing	missing	missing	missing	missing	missing	missing	missing	0--4--gps186	0.06	S	S	S	FolA,FolP	R
15531_5#57	ERR870154	5527	ST5527	6A	missing	missing	Missing	333	Rare	NA	NA	Pre-PCV	PCV13	VT	The Gambia	13.4432	-15.3101	Africa	2009	2009.33	M	>2<=5	missing	nasopharynx	carriage	Carriage	missing	missing	missing	missing	missing	missing	missing	missing	missing	missing	missing	missing	missing	missing	missing	missing	0--4--gps186	0.06	S	S	S	FolA,FolP	R
14410_6#68	ERR714340	5527	ST5527	10A	Latex Agglutination	10	CONCORDANT incomplete phenotypic differentiation	433	Rare	NA	NA	Pre-PCV	PCV20 (Pfizer)	NVT	The Gambia	13.4432	-15.3101	Africa	2008	2008.75	M	>44<=65	missing	blood	missing	Disease	missing	missing	missing	missing	missing	missing	missing	missing	missing	missing	missing	missing	missing	missing	missing	missing	2--4--0	0.03	S	S	S	neg	S
14913_7#29	ERR774313	5537	ST5537	11A	Quellung	11A	CONCORDANT	360	Rare	NA	NA	Post-PCV13	PCV20 (Pfizer)	NVT	South Africa	-30.5595	22.9375	Africa	2012	2012.58	M	<=2	N	blood	missing	Disease	Broth dilution	0.03	S	S	Broth dilution	4	S	Broth dilution	0.06	S	Broth dilution	2	I	Broth dilution	4	R	gps42--0--gps34	0.06	S	S	S	FolA,FolP	R
14520_6#17	ERR730345	5537	ST5537	11A	missing	missing	Missing	360	Rare	NA	NA	Pre-PCV	PCV20 (Pfizer)	NVT	Ghana	13.4432	-15.3101	Africa	2011	2011	F	<=2	missing	nasopharynx	carriage	Carriage	missing	missing	missing	missing	missing	missing	missing	missing	missing	missing	missing	missing	missing	missing	missing	missing	gps42--0--gps34	0.06	S	S	S	FolA,FolP	R
19183_3#88	ERR1430886	5542	ST5542	15BC	Latex agglutination	15B	CONCORDANT	388	Rare	NA	NA	Pre-PCV	PCV20 (Pfizer)	NVT	Togo	8.61954	0.824782	Africa	2012	2012.75	M	>2<=5	missing	csf	meningitis	Disease	Disc diffusion	14	NA	NA	Disc diffusion	33	S	Disc diffusion	15	R	Disc diffusion	12	R	Disc diffusion	missing	missing	12--0--3	0.03	S	S	S	FolA	I
19183_3#80	ERR1430878	5542	ST5542	15BC	Latex agglutination	15B	CONCORDANT	388	Rare	NA	NA	Pre-PCV	PCV20 (Pfizer)	NVT	Togo	8.61954	0.824782	Africa	2012	2012.67	M	<=2	missing	csf	meningitis	Disease	Disc diffusion	25	NA	S	Disc diffusion	27	S	Disc diffusion	32	S	Disc diffusion	10	R	Disc diffusion	missing	missing	12--0--3	0.03	S	S	S	FolA	I
15277_1#55	ERR845788	5577	ST5577	22F	Quellung	22F	CONCORDANT	304	Rare	NA	NA	Pre-PCV	PCV15 (Merck)	NVT	Mozambique	-18.6657	35.5296	Africa	2008	2008.5	F	<=2	missing	blood	missing	Disease	Broth dilution	0.06	S	S	Broth dilution	4	S	Broth dilution	0.06	S	Broth dilution	<=2	S	Broth dilution	1	I	1--6--gps23	0.12	R	R	S	neg	S
14723_4#81	ERR751082	5577	ST5577	22F	Quellung	22F	CONCORDANT	304	Rare	NA	NA	Pre-PCV	PCV15 (Merck)	NVT	Mozambique	-18.6657	35.5296	Africa	2008	2008.5	F	<=2	missing	blood	missing	Disease	Broth dilution	0.06	S	S	Broth dilution	4	S	Broth dilution	0.06	S	Broth dilution	<=2	S	Broth dilution	1	I	1--6--gps23	0.12	R	R	S	neg	S
19084_8#4	ERR1422517	5593	ST5593	13	Quellung	13	CONCORDANT	16	Dominant	VT>=50%	VT>=50%	Pre-PCV	NVT	NVT	Peru	-9.18997	-75.0152	South America	2009	2009.5	F	>5<=15	missing	nasopharynx	carriage	Carriage	Disc diffusion	S (CLSI non-meningitis)	NA	S	Disc diffusion	24	S	Disc diffusion	26	S	Disc diffusion	24	R	missing	missing	missing	23--0--0	0.03	S	S	S	neg	S
19084_7#146	ERR1422475	5593	ST5593	13	Quellung	13	CONCORDANT	16	Dominant	VT>=50%	VT>=50%	Pre-PCV	NVT	NVT	Peru	-9.18997	-75.0152	South America	2008	2008.5	F	>15<=24	missing	nasopharynx	carriage	Carriage	Disc diffusion	S (CLSI non-meningitis)	NA	S	Disc diffusion	26	S	Disc diffusion	29	S	Disc diffusion	27	I	missing	missing	missing	23--0--0	0.03	S	S	S	neg	S
13154_2#66	ERR586360	5593	ST5593	13	Quellung	13	CONCORDANT	16	Dominant	VT>=50%	VT>=50%	Pre-PCV	NVT	NVT	Peru	-9.18997	-75.0152	South America	2008	2008.5	F	>5<=15	missing	nasopharynx	carriage	Carriage	Disc diffusion	S (CLSI non-meningitis)	NA	S	Disc diffusion	26	S	Disc diffusion	25	S	Disc diffusion	27	I	missing	missing	missing	23--0--0	0.03	S	S	S	neg	S
13091_6#21	ERR577964	5593	ST5593	13	Quellung	13	CONCORDANT	16	Dominant	VT>=50%	VT>=50%	Pre-PCV	NVT	NVT	Peru	-9.18997	-75.0152	South America	2008	2008.5	F	>2<=5	missing	nasopharynx	carriage	Carriage	Disc diffusion	S (CLSI non-meningitis)	NA	S	Disc diffusion	24	S	Disc diffusion	25	S	Disc diffusion	24	R	missing	missing	missing	23--0--0	0.03	S	S	S	neg	S
13091_5#78	ERR577930	5593	ST5593	13	Quellung	13	CONCORDANT	16	Dominant	VT>=50%	VT>=50%	Pre-PCV	NVT	NVT	Peru	-9.18997	-75.0152	South America	2009	2009.5	M	>15<=24	missing	nasopharynx	carriage	Carriage	Disc diffusion	S (CLSI non-meningitis)	NA	S	Disc diffusion	24	S	Disc diffusion	28	S	Disc diffusion	27	I	missing	missing	missing	23--0--0	0.03	S	S	S	neg	S
12291_3#80	ERR505707	5593	ST5593	13	Quellung	13	CONCORDANT	16	Dominant	VT>=50%	VT>=50%	Pre-PCV	NVT	NVT	Peru	-9.18997	-75.0152	South America	2009	2009.5	F	>15<=24	missing	nasopharynx	carriage	Carriage	Disc diffusion	S (CLSI non-meningitis)	NA	S	Disc diffusion	25	S	Disc diffusion	30	S	Disc diffusion	26	I	missing	missing	missing	23--0--0	0.03	S	S	S	neg	S
12291_3#74	ERR505702	5593	ST5593	13	Quellung	13	CONCORDANT	16	Dominant	VT>=50%	VT>=50%	Pre-PCV	NVT	NVT	Peru	-9.18997	-75.0152	South America	2009	2009.5	M	>5<=15	missing	nasopharynx	carriage	Carriage	Disc diffusion	S (CLSI non-meningitis)	NA	S	Disc diffusion	22	S	Disc diffusion	26	S	Disc diffusion	20	R	missing	missing	missing	23--0--0	0.03	S	S	S	neg	S
12291_1#66	ERR505524	5593	ST5593	13	Quellung	13	CONCORDANT	16	Dominant	VT>=50%	VT>=50%	Pre-PCV	NVT	NVT	Peru	-9.18997	-75.0152	South America	2007	2007.5	M	>15<=24	missing	nasopharynx	carriage	Carriage	Disc diffusion	S (CLSI non-meningitis)	NA	S	Disc diffusion	24	S	Disc diffusion	25	S	Disc diffusion	25	I	missing	missing	missing	23--0--0	0.03	S	S	S	neg	S
11893_8#26	ERR460205	5593	ST5593	13	Quellung	NT	Negative phenotype	16	Dominant	VT>=50%	VT>=50%	Pre-PCV	NVT	NVT	Peru	-9.18997	-75.0152	South America	2006	2006.5	F	>5<=15	missing	blood	meningitis	Disease	E-test	0.016	S	S	missing	missing	missing	E-test	0.064	S	Disc diffusion	29	S	missing	missing	missing	23--0--0	0.03	S	S	S	neg	S
19084_7#130	ERR1422459	5600	ST5600	35F	Quellung	35F	CONCORDANT	267	Rare	NA	NA	Pre-PCV	NVT	NVT	Peru	-9.18997	-75.0152	South America	2008	2008.5	M	>15<=24	missing	nasopharynx	carriage	Carriage	Disc diffusion	NS (CLSI non-menigitis)	NA	NS	Disc diffusion	25	S	Disc diffusion	29	S	Disc diffusion	28	S	missing	missing	missing	23--0--102	0.12	R	R	S	FolP	I
13154_2#14	ERR586313	5600	ST5600	35F	Quellung	35F	CONCORDANT	267	Rare	NA	NA	Pre-PCV	NVT	NVT	Peru	-9.18997	-75.0152	South America	2008	2008.5	F	>15<=24	missing	nasopharynx	carriage	Carriage	Disc diffusion	NS (CLSI non-menigitis)	NA	NS	Disc diffusion	24	S	Disc diffusion	27	S	Disc diffusion	26	I	missing	missing	missing	23--0--102	0.12	R	R	S	FolP	I
12291_1#75	ERR505532	5600	ST5600	35F	Quellung	35F	CONCORDANT	267	Rare	NA	NA	Pre-PCV	NVT	NVT	Peru	-9.18997	-75.0152	South America	2007	2007.5	F	>5<=15	missing	nasopharynx	carriage	Carriage	Disc diffusion	NS (CLSI non-menigitis)	NA	NS	Disc diffusion	24	S	Disc diffusion	25	S	Disc diffusion	26	I	missing	missing	missing	23--0--102	0.12	R	R	S	FolP	I
12291_1#39	ERR505498	5600	ST5600	35F	Quellung	35F	CONCORDANT	267	Rare	NA	NA	Pre-PCV	NVT	NVT	Peru	-9.18997	-75.0152	South America	2007	2007.5	M	>5<=15	missing	nasopharynx	carriage	Carriage	Disc diffusion	NS (CLSI non-menigitis)	NA	NS	Disc diffusion	25	S	Disc diffusion	29	S	Disc diffusion	25	I	missing	missing	missing	23--0--102	0.12	R	R	S	FolP	I
11658_2#3	ERR433860	5600	ST5600	35F	Quellung	35F	CONCORDANT	267	Rare	NA	NA	Post-PCV7	NVT	NVT	Peru	-9.18997	-75.0152	South America	2010	2010.5	M	>5<=15	missing	blood	peritonitis	Disease	missing	missing	missing	missing	missing	missing	missing	missing	missing	missing	missing	missing	missing	missing	missing	missing	23--0--102	0.12	R	R	S	FolP	I
19084_7#107	ERR1422436	5610	ST5610	6A	Quellung	6A	CONCORDANT	541	Rare	NA	NA	Pre-PCV	PCV13	VT	Peru	-9.18997	-75.0152	South America	2008	2008.5	F	>5<=15	missing	nasopharynx	carriage	Carriage	Disc diffusion	S (CLSI non-meningitis)	NA	S	Disc diffusion	28	S	Disc diffusion	31	S	Disc diffusion	30	S	missing	missing	missing	2--10--2	0.03	S	S	S	FolP	I
19084_8#84	ERR1422597	5611	ST5611	6C	Quellung	6C	CONCORDANT	13	Dominant	VT>=50%	VT>=50%	Pre-PCV	NVT	NVT	Peru	-9.18997	-75.0152	South America	2008	2008.5	M	>5<=15	missing	nasopharynx	carriage	Carriage	Disc diffusion	S (CLSI non-meningitis)	NA	S	Disc diffusion	27	S	Disc diffusion	13	R	Disc diffusion	10	R	missing	missing	missing	2--4--2	0.03	S	S	S	FolP	I
19084_8#36	ERR1422549	5611	ST5611	6C	Quellung	6C	CONCORDANT	13	Dominant	VT>=50%	VT>=50%	Pre-PCV	NVT	NVT	Peru	-9.18997	-75.0152	South America	2009	2009.5	M	>2<=5	missing	nasopharynx	carriage	Carriage	Disc diffusion	S (CLSI non-meningitis)	NA	S	Disc diffusion	30	S	Disc diffusion	12	R	Disc diffusion	8	R	missing	missing	missing	2--4--2	0.03	S	S	S	FolP	I
19084_8#2	ERR1422515	5611	ST5611	6C	Quellung	6C	CONCORDANT	13	Dominant	VT>=50%	VT>=50%	Pre-PCV	NVT	NVT	Peru	-9.18997	-75.0152	South America	2009	2009.5	M	>5<=15	missing	nasopharynx	carriage	Carriage	Disc diffusion	S (CLSI non-meningitis)	NA	S	Disc diffusion	26	S	Disc diffusion	14	R	Disc diffusion	11	R	missing	missing	missing	2--4--2	0.03	S	S	S	FolP	I
19084_8#18	ERR1422531	5611	ST5611	6C	Quellung	6C	CONCORDANT	13	Dominant	VT>=50%	VT>=50%	Pre-PCV	NVT	NVT	Peru	-9.18997	-75.0152	South America	2009	2009.5	F	>5<=15	missing	nasopharynx	carriage	Carriage	Disc diffusion	S (CLSI non-meningitis)	NA	S	Disc diffusion	24	S	Disc diffusion	13	R	Disc diffusion	9	R	missing	missing	missing	2--4--2	0.03	S	S	S	FolP	I
19084_7#154	ERR1422483	5611	ST5611	6C	Quellung	6C	CONCORDANT	13	Dominant	VT>=50%	VT>=50%	Pre-PCV	NVT	NVT	Peru	-9.18997	-75.0152	South America	2008	2008.5	F	>5<=15	missing	nasopharynx	carriage	Carriage	Disc diffusion	S (CLSI non-meningitis)	NA	S	Disc diffusion	25	S	Disc diffusion	10	R	Disc diffusion	9	R	missing	missing	missing	2--4--2	0.03	S	S	S	FolP	I
12291_1#45	ERR505504	5611	ST5611	6C	Quellung	6C	CONCORDANT	13	Dominant	VT>=50%	VT>=50%	Pre-PCV	NVT	NVT	Peru	-9.18997	-75.0152	South America	2007	2007.5	M	>5<=15	missing	nasopharynx	carriage	Carriage	Disc diffusion	S (CLSI non-meningitis)	NA	S	Disc diffusion	27	S	Disc diffusion	13	R	Disc diffusion	9	R	missing	missing	missing	2--4--2	0.03	S	S	S	FolP	I
16288_4#45	ERR980001	5612	ST5612	6B	Microarray	6B	Missing	482	Rare	NA	NA	Pre-PCV	PCV7	VT	Nepal	28.3949	84.124	Asia	2012	2012.67	F	<=2	missing	nasopharynx	carriage	Carriage	missing	missing	missing	missing	missing	missing	missing	missing	missing	missing	missing	missing	missing	missing	missing	missing	0--0--3	0.03	S	S	S	FolA,FolP	R
11679_1#60	ERR434024	5623	ST5623	6A	Quellung	6A	CONCORDANT	105	Intermediate	VT>=50%	VT>=50%	Pre-PCV	PCV13	VT	Peru	-9.18997	-75.0152	South America	2006	2006.5	M	<=2	missing	blood	pneumonia	Disease	E-test	0.012	S	S	missing	missing	missing	E-test	0.064	S	Disc diffusion	26	I	missing	missing	missing	2--4--106	0.03	S	S	S	neg	S
19084_8#47	ERR1422560	5628	ST5628	6B	Quellung	6B	CONCORDANT	23	Dominant	VT-only	PCV13-VT-only	Pre-PCV	PCV7	VT	Peru	-9.18997	-75.0152	South America	2009	2009.5	F	>15<=24	missing	nasopharynx	carriage	Carriage	Disc diffusion	NS (CLSI non-menigitis)	NA	NS	Disc diffusion	26	S	Disc diffusion	28	S	Disc diffusion	26	I	missing	missing	missing	26--12--105	0.25	R	R	S	FolA,FolP	R
19084_8#40	ERR1422553	5628	ST5628	6B	Quellung	6B	CONCORDANT	23	Dominant	VT-only	PCV13-VT-only	Pre-PCV	PCV7	VT	Peru	-9.18997	-75.0152	South America	2009	2009.5	F	>5<=15	missing	nasopharynx	carriage	Carriage	Disc diffusion	NS (CLSI non-menigitis)	NA	NS	Disc diffusion	28	S	Disc diffusion	31	S	Disc diffusion	31	S	missing	missing	missing	26--12--105	0.25	R	R	S	FolA,FolP	R
19084_8#39	ERR1422552	5628	ST5628	6B	Quellung	6B	CONCORDANT	23	Dominant	VT-only	PCV13-VT-only	Pre-PCV	PCV7	VT	Peru	-9.18997	-75.0152	South America	2009	2009.5	M	>5<=15	missing	nasopharynx	carriage	Carriage	Disc diffusion	NS (CLSI non-menigitis)	NA	NS	Disc diffusion	28	S	Disc diffusion	29	S	Disc diffusion	28	S	missing	missing	missing	gps128--12--18	2	R	R	S	FolA,FolP	R
19084_8#24	ERR1422537	5628	ST5628	6B	Quellung	6B	CONCORDANT	23	Dominant	VT-only	PCV13-VT-only	Pre-PCV	PCV7	VT	Peru	-9.18997	-75.0152	South America	2009	2009.5	M	>5<=15	missing	nasopharynx	carriage	Carriage	Disc diffusion	NS (CLSI non-menigitis)	NA	NS	Disc diffusion	25	S	Disc diffusion	28	S	Disc diffusion	25	I	missing	missing	missing	26--12--105	0.25	R	R	S	FolA,FolP	R
19084_8#17	ERR1422530	5628	ST5628	6B	Quellung	6B	CONCORDANT	23	Dominant	VT-only	PCV13-VT-only	Pre-PCV	PCV7	VT	Peru	-9.18997	-75.0152	South America	2009	2009.5	F	>5<=15	missing	nasopharynx	carriage	Carriage	Disc diffusion	NS (CLSI non-menigitis)	NA	NS	Disc diffusion	25	S	Disc diffusion	27	S	Disc diffusion	25	I	missing	missing	missing	26--12--105	0.25	R	R	S	FolA,FolP	R
19084_8#15	ERR1422528	5628	ST5628	6A	Quellung	6A	CONCORDANT	23	Dominant	VT-only	PCV13-VT-only	Pre-PCV	PCV13	VT	Peru	-9.18997	-75.0152	South America	2009	2009.5	M	>5<=15	missing	nasopharynx	carriage	Carriage	Disc diffusion	NS (CLSI non-menigitis)	NA	NS	Disc diffusion	24	S	Disc diffusion	27	S	Disc diffusion	25	I	missing	missing	missing	26--12--105	0.25	R	R	S	FolA,FolP	R
13154_2#31	ERR586328	5628	ST5628	6B	Quellung	6B	CONCORDANT	23	Dominant	VT-only	PCV13-VT-only	Pre-PCV	PCV7	VT	Peru	-9.18997	-75.0152	South America	2008	2008.5	M	>15<=24	missing	nasopharynx	carriage	Carriage	Disc diffusion	NS (CLSI non-menigitis)	NA	NS	Disc diffusion	23	S	Disc diffusion	25	S	Disc diffusion	25	I	missing	missing	missing	26--12--105	0.25	R	R	S	FolA,FolP	R
13091_5#75	ERR577927	5628	ST5628	6B	Quellung	6B	CONCORDANT	23	Dominant	VT-only	PCV13-VT-only	Pre-PCV	PCV7	VT	Peru	-9.18997	-75.0152	South America	2009	2009.5	F	>5<=15	missing	nasopharynx	carriage	Carriage	Disc diffusion	NS (CLSI non-menigitis)	NA	NS	Disc diffusion	27	S	Disc diffusion	30	S	Disc diffusion	28	S	missing	missing	missing	26--12--105	0.25	R	R	S	FolA,FolP	R
12291_3#54	ERR505685	5628	ST5628	6B	Quellung	6B	CONCORDANT	23	Dominant	VT-only	PCV13-VT-only	Pre-PCV	PCV7	VT	Peru	-9.18997	-75.0152	South America	2009	2009.5	M	>2<=5	missing	nasopharynx	carriage	Carriage	Disc diffusion	NS (CLSI non-menigitis)	NA	NS	Disc diffusion	28	S	Disc diffusion	31	S	Disc diffusion	28	S	missing	missing	missing	26--12--105	0.25	R	R	S	FolA,FolP	R
12291_3#41	ERR505673	5628	ST5628	6B	Quellung	6B	CONCORDANT	23	Dominant	VT-only	PCV13-VT-only	Pre-PCV	PCV7	VT	Peru	-9.18997	-75.0152	South America	2008	2008.5	M	>5<=15	missing	nasopharynx	carriage	Carriage	Disc diffusion	NS (CLSI non-menigitis)	NA	NS	Disc diffusion	28	S	Disc diffusion	32	S	Disc diffusion	29	S	missing	missing	missing	26--12--105	0.25	R	R	S	FolA,FolP	R
11657_4#87	ERR433685	5628	ST5628	6B	Quellung	6B	CONCORDANT	23	Dominant	VT-only	PCV13-VT-only	Pre-PCV	PCV7	VT	Peru	-9.18997	-75.0152	South America	2009	2009.5	F	>44<=65	missing	blood	bacteremia	Disease	E-test	0.38	R	S	missing	missing	missing	E-test	0.64	I	missing	missing	missing	missing	missing	missing	26--12--105	0.25	R	R	S	FolA,FolP	R
16288_5#29	ERR980068	5643	ST5643	13	Quellung	13	CONCORDANT	485	Rare	NA	NA	Pre-PCV	NVT	NVT	Nepal	28.3949	84.124	Asia	2014	2014.58	F	<=2	missing	nasopharynx	pneumonia	Carriage	missing	missing	missing	missing	missing	missing	missing	missing	missing	missing	missing	missing	missing	missing	missing	missing	0--4--0	0.03	S	S	S	neg	S
12291_1#36	ERR505495	5658	ST5658	10A	Quellung	10A	CONCORDANT	326	Rare	NA	NA	Pre-PCV	PCV20 (Pfizer)	NVT	Peru	-9.18997	-75.0152	South America	2007	2007.5	M	>5<=15	missing	nasopharynx	carriage	Carriage	Disc diffusion	NS (CLSI non-menigitis)	NA	NS	Disc diffusion	26	S	Disc diffusion	6	R	Disc diffusion	6	R	missing	missing	missing	23--4--0	0.03	S	S	S	neg	S
12290_3#2	ERR501542	5662	ST5662	19A	Quellung	19A	CONCORDANT	415	Rare	NA	NA	Pre-PCV	PCV13	VT	Peru	-9.18997	-75.0152	South America	2007	2007.5	F	>5<=15	missing	nasopharynx	carriage	Carriage	Disc diffusion	S (CLSI non-meningitis)	NA	S	Disc diffusion	27	S	Disc diffusion	29	S	Disc diffusion	19	R	missing	missing	missing	0--0--2	0.03	S	S	S	FolP	I
12291_1#79	ERR505536	5667	ST5667	11A	Quellung	11A	CONCORDANT	417	Rare	NA	NA	Pre-PCV	PCV20 (Pfizer)	NVT	Peru	-9.18997	-75.0152	South America	2007	2007.5	M	<=2	missing	nasopharynx	carriage	Carriage	Disc diffusion	S (CLSI non-meningitis)	NA	S	Disc diffusion	26	S	Disc diffusion	29	S	Disc diffusion	27	I	missing	missing	missing	2--0--2	0.03	S	S	S	neg	S
12291_4#7	ERR505724	5675	ST5675	22F	Quellung	22F	CONCORDANT	298	Rare	NA	NA	Pre-PCV	PCV15 (Merck)	NVT	Peru	-9.18997	-75.0152	South America	2009	2009.5	F	>2<=5	missing	nasopharynx	carriage	Carriage	Disc diffusion	S (CLSI non-meningitis)	NA	S	Disc diffusion	24	S	Disc diffusion	27	S	Disc diffusion	25	I	missing	missing	missing	0--0--0	0.03	S	S	S	neg	S
12291_3#42	ERR505674	5675	ST5675	23A	Quellung	23A	CONCORDANT	298	Rare	NA	NA	Pre-PCV	NVT	NVT	Peru	-9.18997	-75.0152	South America	2008	2008.5	F	>5<=15	missing	nasopharynx	carriage	Carriage	Disc diffusion	S (CLSI non-meningitis)	NA	S	Disc diffusion	29	S	Disc diffusion	30	S	Disc diffusion	30	S	missing	missing	missing	12--0--6	0.03	S	S	S	FolP	I
12291_3#40	ERR505672	5675	ST5675	23A	Quellung	23A	CONCORDANT	298	Rare	NA	NA	Pre-PCV	NVT	NVT	Peru	-9.18997	-75.0152	South America	2008	2008.5	F	>5<=15	missing	nasopharynx	carriage	Carriage	Disc diffusion	S (CLSI non-meningitis)	NA	S	Disc diffusion	29	S	Disc diffusion	31	S	Disc diffusion	30	S	missing	missing	missing	12--0--6	0.03	S	S	S	FolP	I
12290_3#1	ERR501541	5675	ST5675	22F	Quellung	22F	CONCORDANT	298	Rare	NA	NA	Pre-PCV	PCV15 (Merck)	NVT	Peru	-9.18997	-75.0152	South America	2007	2007.5	M	<=2	missing	nasopharynx	carriage	Carriage	Disc diffusion	S (CLSI non-meningitis)	NA	S	Disc diffusion	27	S	Disc diffusion	29	S	Disc diffusion	28	S	missing	missing	missing	0--0--0	0.03	S	S	S	neg	S
17794_7#41	ERR1191863	5702	ST5702	19F	missing	missing	Missing	84	Intermediate	VT-only	PCV13-VT-only	Pre-PCV	PCV7	VT	The Gambia	13.4432	-15.3101	Africa	2009	2009.33	M	<=2	missing	nasopharynx	carriage	Carriage	missing	missing	missing	missing	missing	missing	missing	missing	missing	missing	missing	missing	missing	missing	missing	missing	0--0--2	0.03	S	S	S	FolA,FolP	R
17794_7#134	ERR1191956	5702	ST5702	19F	missing	missing	Missing	84	Intermediate	VT-only	PCV13-VT-only	Pre-PCV	PCV7	VT	The Gambia	13.4432	-15.3101	Africa	2009	2009.33	M	<=2	missing	nasopharynx	carriage	Carriage	missing	missing	missing	missing	missing	missing	missing	missing	missing	missing	missing	missing	missing	missing	missing	missing	0--0--2	0.03	S	S	S	FolA,FolP	R
17428_8#129	ERR1106752	5702	ST5702	19F	missing	missing	Missing	84	Intermediate	VT-only	PCV13-VT-only	Pre-PCV	PCV7	VT	The Gambia	13.4432	-15.3101	Africa	2009	2009.33	M	<=2	missing	nasopharynx	carriage	Carriage	missing	missing	missing	missing	missing	missing	missing	missing	missing	missing	missing	missing	missing	missing	missing	missing	0--0--2	0.03	S	S	S	FolA,FolP	R
16399_7#21	ERR997642	5702	ST5702	19F	missing	missing	Missing	84	Intermediate	VT-only	PCV13-VT-only	Pre-PCV	PCV7	VT	The Gambia	13.4432	-15.3101	Africa	2009	2009.33	M	<=2	missing	nasopharynx	carriage	Carriage	missing	missing	missing	missing	missing	missing	missing	missing	missing	missing	missing	missing	missing	missing	missing	missing	0--0--2	0.03	S	S	S	FolA,FolP	R
16399_6#62	ERR997603	5702	ST5702	19F	missing	missing	Missing	84	Intermediate	VT-only	PCV13-VT-only	Pre-PCV	PCV7	VT	The Gambia	13.4432	-15.3101	Africa	2009	2009.25	M	<=2	missing	nasopharynx	carriage	Carriage	missing	missing	missing	missing	missing	missing	missing	missing	missing	missing	missing	missing	missing	missing	missing	missing	0--0--2	0.03	S	S	S	FolA,FolP	R
16399_6#4	ERR997545	5702	ST5702	19F	missing	missing	Missing	84	Intermediate	VT-only	PCV13-VT-only	Pre-PCV	PCV7	VT	The Gambia	13.4432	-15.3101	Africa	2009	2009.33	M	<=2	missing	nasopharynx	carriage	Carriage	missing	missing	missing	missing	missing	missing	missing	missing	missing	missing	missing	missing	missing	missing	missing	missing	0--0--2	0.03	S	S	S	FolA,FolP	R
19183_3#47	ERR1430845	5734	ST5734	6A	missing	missing	Missing	58	Intermediate	VT-only	PCV13-VT-only	Pre-PCV	PCV13	VT	The Gambia	13.4432	-15.3101	Africa	2008	2008.58	M	>2<=5	missing	nasopharynx	carriage	Carriage	missing	missing	missing	missing	missing	missing	missing	missing	missing	missing	missing	missing	missing	missing	missing	missing	0--4--gps34	0.03	S	S	S	FolA,FolP	R
17428_8#168	ERR1106791	5734	ST5734	6A	missing	missing	Missing	58	Intermediate	VT-only	PCV13-VT-only	Pre-PCV	PCV13	VT	The Gambia	13.4432	-15.3101	Africa	2009	2009.92	M	<=2	missing	nasopharynx	carriage	Carriage	missing	missing	missing	missing	missing	missing	missing	missing	missing	missing	missing	missing	missing	missing	missing	missing	0--4--gps34	0.03	S	S	S	FolA,FolP	R
16453_2#7	ERR984244	5734	ST5734	6A	missing	missing	Missing	58	Intermediate	VT-only	PCV13-VT-only	Pre-PCV	PCV13	VT	The Gambia	13.4432	-15.3101	Africa	2009	2009.5	F	>2<=5	missing	nasopharynx	carriage	Carriage	missing	missing	missing	missing	missing	missing	missing	missing	missing	missing	missing	missing	missing	missing	missing	missing	0--4--gps34	0.03	S	S	S	FolP	I
16399_7#3	ERR997624	5734	ST5734	6A	missing	missing	Missing	58	Intermediate	VT-only	PCV13-VT-only	Post-PCV7	PCV13	VT	The Gambia	13.4432	-15.3101	Africa	2010	2010.33	M	<=2	missing	nasopharynx	carriage	Carriage	missing	missing	missing	missing	missing	missing	missing	missing	missing	missing	missing	missing	missing	missing	missing	missing	0--4--gps34	0.03	S	S	S	FolA,FolP	R
15873_3#79	ERR913313	5734	ST5734	6A	missing	missing	Missing	58	Intermediate	VT-only	PCV13-VT-only	Pre-PCV	PCV13	VT	The Gambia	13.4432	-15.3101	Africa	2009	2009.58	M	<=2	missing	nasopharynx	carriage	Carriage	missing	missing	missing	missing	missing	missing	missing	missing	missing	missing	missing	missing	missing	missing	missing	missing	0--4--gps34	0.03	S	S	S	FolA,FolP	R
15873_3#35	ERR913269	5734	ST5734	6A	missing	missing	Missing	58	Intermediate	VT-only	PCV13-VT-only	Pre-PCV	PCV13	VT	The Gambia	13.4432	-15.3101	Africa	2009	2009.58	M	<=2	missing	nasopharynx	carriage	Carriage	missing	missing	missing	missing	missing	missing	missing	missing	missing	missing	missing	missing	missing	missing	missing	missing	0--4--gps34	0.03	S	S	S	FolA,FolP	R
15873_3#34	ERR913268	5734	ST5734	6A	missing	missing	Missing	58	Intermediate	VT-only	PCV13-VT-only	Pre-PCV	PCV13	VT	The Gambia	13.4432	-15.3101	Africa	2009	2009.58	F	<=2	missing	nasopharynx	carriage	Carriage	missing	missing	missing	missing	missing	missing	missing	missing	missing	missing	missing	missing	missing	missing	missing	missing	0--4--gps34	0.03	S	S	S	FolA,FolP	R
15873_3#1	ERR913235	5734	ST5734	6A	missing	missing	Missing	58	Intermediate	VT-only	PCV13-VT-only	Pre-PCV	PCV13	VT	The Gambia	13.4432	-15.3101	Africa	2009	2009.5	M	<=2	missing	nasopharynx	carriage	Carriage	missing	missing	missing	missing	missing	missing	missing	missing	missing	missing	missing	missing	missing	missing	missing	missing	0--4--gps34	0.03	S	S	S	FolA,FolP	R
15873_2#78	ERR913230	5734	ST5734	6A	missing	missing	Missing	58	Intermediate	VT-only	PCV13-VT-only	Pre-PCV	PCV13	VT	The Gambia	13.4432	-15.3101	Africa	2009	2009.17	M	<=2	missing	nasopharynx	carriage	Carriage	missing	missing	missing	missing	missing	missing	missing	missing	missing	missing	missing	missing	missing	missing	missing	missing	0--4--gps34	0.03	S	S	S	FolA,FolP	R
15873_2#53	ERR913205	5734	ST5734	6A	missing	missing	Missing	58	Intermediate	VT-only	PCV13-VT-only	Pre-PCV	PCV13	VT	The Gambia	13.4432	-15.3101	Africa	2009	2009.67	M	<=2	missing	nasopharynx	carriage	Carriage	missing	missing	missing	missing	missing	missing	missing	missing	missing	missing	missing	missing	missing	missing	missing	missing	0--4--gps34	0.03	S	S	S	FolA,FolP	R
15873_2#38	ERR913190	5734	ST5734	6A	missing	missing	Missing	58	Intermediate	VT-only	PCV13-VT-only	Pre-PCV	PCV13	VT	The Gambia	13.4432	-15.3101	Africa	2009	2009.67	F	<=2	missing	nasopharynx	carriage	Carriage	missing	missing	missing	missing	missing	missing	missing	missing	missing	missing	missing	missing	missing	missing	missing	missing	0--4--gps34	0.03	S	S	S	FolA,FolP	R
15531_6#3	ERR870195	5734	ST5734	6A	missing	missing	Missing	58	Intermediate	VT-only	PCV13-VT-only	Pre-PCV	PCV13	VT	The Gambia	13.4432	-15.3101	Africa	2009	2009.33	F	>2<=5	missing	nasopharynx	carriage	Carriage	missing	missing	missing	missing	missing	missing	missing	missing	missing	missing	missing	missing	missing	missing	missing	missing	0--4--gps34	0.03	S	S	S	FolA,FolP	R
14520_5#84	ERR730317	5734	ST5734	6A	missing	missing	Missing	58	Intermediate	VT-only	PCV13-VT-only	Post-PCV7	PCV13	VT	The Gambia	13.4432	-15.3101	Africa	2010	2010.08	F	<=2	missing	nasopharynx	carriage	Carriage	missing	missing	missing	missing	missing	missing	missing	missing	missing	missing	missing	missing	missing	missing	missing	missing	0--4--gps34	0.03	S	S	S	FolA,FolP	R
14520_5#67	ERR730300	5734	ST5734	6A	missing	missing	Missing	58	Intermediate	VT-only	PCV13-VT-only	Pre-PCV	PCV13	VT	The Gambia	13.4432	-15.3101	Africa	2009	2009.5	M	<=2	missing	nasopharynx	carriage	Carriage	missing	missing	missing	missing	missing	missing	missing	missing	missing	missing	missing	missing	missing	missing	missing	missing	0--4--gps34	0.03	S	S	S	FolA,FolP	R
14520_5#61	ERR730294	5734	ST5734	6A	missing	missing	Missing	58	Intermediate	VT-only	PCV13-VT-only	Pre-PCV	PCV13	VT	The Gambia	13.4432	-15.3101	Africa	2009	2009.92	F	<=2	missing	nasopharynx	carriage	Carriage	missing	missing	missing	missing	missing	missing	missing	missing	missing	missing	missing	missing	missing	missing	missing	missing	0--4--gps34	0.03	S	S	S	FolA,FolP	R
14520_5#55	ERR730288	5734	ST5734	6A	missing	missing	Missing	58	Intermediate	VT-only	PCV13-VT-only	Pre-PCV	PCV13	VT	The Gambia	13.4432	-15.3101	Africa	2009	2009.92	M	<=2	missing	nasopharynx	carriage	Carriage	missing	missing	missing	missing	missing	missing	missing	missing	missing	missing	missing	missing	missing	missing	missing	missing	0--4--gps34	0.03	S	S	S	FolA,FolP	R
21127_2#109	ERR1788494	5847	ST5847	6A	QUELLUNG	6A	CONCORDANT	231	Rare	NA	NA	Pre-PCV	PCV13	VT	BRAZIL	-14.235	-51.9253	South America	2008	2008	M	>15<=24	missing	csf	meningitis	Disease	MIC method	S (CLSI meningitis)	S	S	Disc diffusion	S (CLSI)	S	Disc diffusion	S (CLSI)	S	Disc diffusion	S (CLSI)	S	Disc diffusion	R (CLSI)	R	0--0--3	0.03	S	S	S	FolA,FolP	R
21127_1#183	ERR1788380	5847	ST5847	6B	QUELLUNG	6B	CONCORDANT	231	Rare	NA	NA	Pre-PCV	PCV7	VT	BRAZIL	-14.235	-51.9253	South America	2008	2008.25	F	<=2	missing	csf	meningitis	Disease	MIC method	S (CLSI meningitis)	S	S	Disc diffusion	S (CLSI)	S	Disc diffusion	S (CLSI)	S	Disc diffusion	S (CLSI)	S	Disc diffusion	S (CLSI)	S	0--0--263	0.12	R	R	S	FolP	I
22841_4#145	ERR2091254	5934	ST5934	34	Quellung	34	CONCORDANT	584	Rare	NA	NA	Post-PCV13	NVT	NVT	Israel	31.0461	34.8516	Asia	2012	2012.5	M	>65	missing	blood	missing	Disease	missing	missing	missing	missing	Disk diffusion	26	S	Disk diffusion	26	S	Disk diffusion	30	S	Disk diffusion	22	S	1--0--NEW	0.06	S	S	S	neg	S
16288_3#61	ERR979934	5964	ST5964	35C	Microarray	35C	Missing	85	Intermediate	NVT>50%	NVT>50%	Pre-PCV	NVT	NVT	Nepal	28.3949	84.124	Asia	2012	2012.33	F	<=2	missing	nasopharynx	carriage	Carriage	missing	missing	missing	missing	missing	missing	missing	missing	missing	missing	missing	missing	missing	missing	missing	missing	0--4--0	0.03	S	S	S	neg	S
12837_1#59	ERR568489	5969	ST5969	11B	Quellung	11B	CONCORDANT	420	Rare	NA	NA	Pre-PCV	NVT	NVT	South Africa	-30.5595	22.9375	Africa	2005	2005.33	F	>24<=44	P	blood	missing	Disease	missing	missing	missing	missing	missing	missing	missing	missing	missing	missing	missing	missing	missing	E-test	0.19	S	1--gps49--2	0.03	S	S	S	neg	S
23164_8#143	ERR2612103	5973	ST5973	22A	Quellung	22	CONCORDANT	250	Rare	NA	NA	Pre-PCV	NVT	NVT	Israel	31.0461	34.8516	Asia	2009	2009.5	F	<=2	missing	blood/csf	missing	Disease	missing	missing	missing	missing	missing	missing	missing	missing	missing	missing	missing	missing	missing	missing	missing	missing	2--0--0	0.03	S	S	S	neg	S
16288_7#15	ERR980214	6022	ST6022	8	Quellung	8	CONCORDANT	296	Rare	NA	NA	Pre-PCV	PCV20 (Pfizer)	NVT	Nepal	28.3949	84.124	Asia	2007	2007.08	F	<=2	missing	blood	meningitis	Disease	missing	missing	missing	missing	missing	missing	missing	missing	missing	missing	missing	missing	missing	missing	missing	missing	50--gps123--0	0.03	S	S	S	neg	S
16288_5#65	ERR980103	6022	ST6022	8	Quellung	8	CONCORDANT	296	Rare	NA	NA	Pre-PCV	PCV20 (Pfizer)	NVT	Nepal	28.3949	84.124	Asia	2014	2014.33	F	<=2	missing	nasopharynx	carriage	Carriage	missing	missing	missing	missing	missing	missing	missing	missing	missing	missing	missing	missing	missing	missing	missing	missing	50--gps123--0	0.03	S	S	S	neg	S
16288_5#31	ERR980070	6022	ST6022	8	Quellung	8	CONCORDANT	296	Rare	NA	NA	Pre-PCV	PCV20 (Pfizer)	NVT	Nepal	28.3949	84.124	Asia	2014	2014.58	M	>2<=5	missing	nasopharynx	pneumonia	Carriage	missing	missing	missing	missing	missing	missing	missing	missing	missing	missing	missing	missing	missing	missing	missing	missing	50--gps123--0	0.03	S	S	S	neg	S
20925_3#81	ERR1756466	6029	ST6029	31	Quellung	31	CONCORDANT	57	Intermediate	NVT-only	NVT-only	Pre-PCV	NVT	NVT	India	20.5937	78.9629	Asia	2014	2014.08	M	>2<=5	missing	blood	bacteraemia	Disease	missing	missing	missing	missing	missing	missing	missing	missing	missing	missing	missing	missing	missing	missing	missing	missing	12--4--gps222	0.06	S	S	S	FolA,FolP	R
16288_4#34	ERR979990	6029	ST6029	31	Microarray	31	Missing	57	Intermediate	NVT-only	NVT-only	Pre-PCV	NVT	NVT	Nepal	28.3949	84.124	Asia	2012	2012.58	F	<=2	missing	nasopharynx	carriage	Carriage	missing	missing	missing	missing	missing	missing	missing	missing	missing	missing	missing	missing	missing	missing	missing	missing	12--4--gps222	0.06	S	S	S	FolA,FolP	R
16288_3#60	ERR979933	6029	ST6029	31	Microarray	31	Missing	57	Intermediate	NVT-only	NVT-only	Pre-PCV	NVT	NVT	Nepal	28.3949	84.124	Asia	2012	2012.33	F	<=2	missing	nasopharynx	carriage	Carriage	missing	missing	missing	missing	missing	missing	missing	missing	missing	missing	missing	missing	missing	missing	missing	missing	12--4--2	0.03	S	S	S	FolP	I
16288_8#18	ERR980291	6034	ST6034	6B	PCR	6	Missing	225	Rare	NA	NA	Pre-PCV	PCV7	VT	Nepal	28.3949	84.124	Asia	2009	2009.25	M	<=2	missing	nasopharynx	carriage	Carriage	missing	missing	missing	missing	missing	missing	missing	missing	missing	missing	missing	missing	missing	missing	missing	missing	2--4--0	0.03	S	S	S	neg	S
17138_5#31	ERR1065605	6035	ST6035	19F	Quellung	19F	CONCORDANT	337	Rare	NA	NA	Pre-PCV	PCV7	VT	Nepal	28.3949	84.124	Asia	2014	2014.5	M	<=2	missing	nasopharynx	carriage	Carriage	missing	missing	missing	missing	missing	missing	missing	missing	missing	missing	missing	missing	missing	missing	missing	missing	0--4--23	0.03	S	S	S	neg	S
16288_8#45	ERR980318	6035	ST6035	19F	PCR	19F	Missing	337	Rare	NA	NA	Pre-PCV	PCV7	VT	Nepal	28.3949	84.124	Asia	2009	2009.25	M	<=2	missing	nasopharynx	carriage	Carriage	missing	missing	missing	missing	missing	missing	missing	missing	missing	missing	missing	missing	missing	missing	missing	missing	0--4--23	0.03	S	S	S	neg	S
16288_7#13	ERR980212	6035	ST6035	19F	Quellung	19F	CONCORDANT	337	Rare	NA	NA	Pre-PCV	PCV7	VT	Nepal	28.3949	84.124	Asia	2007	2007.58	M	>5<=15	missing	blood	pneumonia	Disease	missing	missing	missing	missing	missing	missing	missing	missing	missing	missing	missing	missing	missing	missing	missing	missing	0--4--23	0.03	S	S	S	neg	S
14723_1#79	ERR750807	6053	ST6053	9V	Quellung	9A	CONCORDANT to serogroup level	43	Dominant	VT>=50%	VT>=50%	Pre-PCV	PCV7	VT	Bangladesh	23.685	90.3563	Asia	2004	2004.5	M	<=2	missing	blood	missing	Disease	missing	missing	missing	missing	missing	missing	missing	missing	missing	missing	missing	missing	missing	missing	missing	missing	1--0--gps125	0.03	S	S	S	FolP	I
14723_2#7	ERR750830	6060	ST6060	6B	Quellung	6B	CONCORDANT	251	Rare	NA	NA	Pre-PCV	PCV7	VT	Bangladesh	23.685	90.3563	Asia	2006	2006.5	M	<=2	missing	blood	missing	Disease	missing	missing	missing	missing	missing	missing	missing	missing	missing	missing	missing	missing	missing	missing	missing	missing	2--4--3	0.03	S	S	S	FolP	I
14723_2#29	ERR750852	6061	ST6061	6A	Quellung	6A	CONCORDANT	251	Rare	NA	NA	Pre-PCV	PCV13	VT	Bangladesh	23.685	90.3563	Asia	2009	2009.5	M	<=2	missing	blood	missing	Disease	missing	missing	missing	missing	missing	missing	missing	missing	missing	missing	missing	missing	missing	missing	missing	missing	0--4--gps117	0.03	S	S	S	FolA,FolP	R
14723_2#4	ERR750827	6063	ST6063	18A	Quellung	18A	CONCORDANT	454	Rare	NA	NA	Pre-PCV	NVT	NVT	Bangladesh	23.685	90.3563	Asia	2006	2006.5	M	<=2	missing	blood	missing	Disease	missing	missing	missing	missing	missing	missing	missing	missing	missing	missing	missing	missing	missing	missing	missing	missing	2--0--2	0.03	S	S	S	FolP	I
14723_2#26	ERR750849	6064	ST6064	25F	Quellung	25F	CONCORDANT	257	Rare	NA	NA	Pre-PCV	NVT	NVT	Bangladesh	23.685	90.3563	Asia	2009	2009.5	M	<=2	missing	blood	missing	Disease	missing	missing	missing	missing	missing	missing	missing	missing	missing	missing	missing	missing	missing	missing	missing	missing	0--0--2	0.03	S	S	S	neg	S
18456_1#162	ERR1288971	6103	ST6103	38	missing	missing	Missing	117	Intermediate	NVT-only	NVT-only	Post-PCV13	NVT	NVT	Malawi	-13.2543	34.3015	Africa	2013	2013.33	F	>15<=24	missing	csf	meningitis	Disease	inferred as disc diffusion	S (BSAC)	NA	missing	missing	missing	missing	missing	missing	missing	missing	missing	missing	missing	missing	missing	2--0--2	0.03	S	S	S	FolA,FolP	R
17966_5#86	ERR1202536	6103	ST6103	38	missing	missing	Missing	117	Intermediate	NVT-only	NVT-only	Post-PCV13	NVT	NVT	Malawi	-13.2543	34.3015	Africa	2014	2014.83	F	>24<=44	missing	csf	meningitis	Disease	inferred as disc diffusion	S (BSAC)	NA	missing	missing	missing	missing	missing	S (BSAC)	missing	disc diffusion	S (BSAC)	NA	disc diffusion	R (BSAC)	NA	2--0--2	0.03	S	S	S	FolA,FolP	R
17966_5#56	ERR1202506	6103	ST6103	38	missing	missing	Missing	117	Intermediate	NVT-only	NVT-only	Pre-PCV	NVT	NVT	Malawi	-13.2543	34.3015	Africa	2011	2011.17	F	<=2	missing	blood	bacteraemia	Disease	missing	missing	missing	missing	missing	missing	missing	missing	missing	missing	missing	missing	missing	missing	missing	missing	2--0--2	0.03	S	S	S	FolA,FolP	R
17870_8#128	ERR1202388	6103	ST6103	38	missing	missing	Missing	117	Intermediate	NVT-only	NVT-only	Post-PCV13	NVT	NVT	Malawi	-13.2543	34.3015	Africa	2013	2013.33	F	>24<=44	missing	blood	bacteraemia	Disease	inferred as disc diffusion	S (BSAC)	NA	missing	missing	missing	missing	missing	S (BSAC)	missing	disc diffusion	S (BSAC)	NA	disc diffusion	R (BSAC)	NA	2--0--2	0.03	S	S	S	FolA,FolP	R
16453_2#19	ERR984256	6103	ST6103	38	missing	missing	Missing	117	Intermediate	NVT-only	NVT-only	Pre-PCV	NVT	NVT	The Gambia	13.4432	-15.3101	Africa	2009	2009.33	F	<=2	missing	nasopharynx	carriage	Carriage	missing	missing	missing	missing	missing	missing	missing	missing	missing	missing	missing	missing	missing	missing	missing	missing	2--0--2	0.03	S	S	S	FolA,FolP	R
15873_5#69	ERR913465	6103	ST6103	38	missing	missing	Missing	117	Intermediate	NVT-only	NVT-only	Pre-PCV	NVT	NVT	The Gambia	13.4432	-15.3101	Africa	2009	2009	M	<=2	missing	nasopharynx	carriage	Carriage	missing	missing	missing	missing	missing	missing	missing	missing	missing	missing	missing	missing	missing	missing	missing	missing	2--0--2	0.03	S	S	S	FolA,FolP	R
15531_4#82	ERR870084	6103	ST6103	38	missing	missing	Missing	117	Intermediate	NVT-only	NVT-only	Pre-PCV	NVT	NVT	The Gambia	13.4432	-15.3101	Africa	2008	2008.92	M	<=2	missing	nasopharynx	carriage	Carriage	missing	missing	missing	missing	missing	missing	missing	missing	missing	missing	missing	missing	missing	missing	missing	missing	2--0--2	0.03	S	S	S	FolA,FolP	R
15531_3#87	ERR869994	6103	ST6103	38	missing	missing	Missing	117	Intermediate	NVT-only	NVT-only	Post-PCV13	NVT	NVT	Malawi	-13.2543	34.3015	Africa	2014	2014.5	M	>5<=15	missing	nasopharynx	carriage	Carriage	missing	missing	missing	missing	missing	missing	missing	missing	missing	missing	missing	missing	missing	missing	missing	missing	2--0--2	0.03	S	S	S	FolA,FolP	R
15378_4#24	ERR862472	6103	ST6103	38	missing	missing	Missing	117	Intermediate	NVT-only	NVT-only	Post-PCV13	NVT	NVT	Malawi	-13.2543	34.3015	Africa	2013	2013.58	M	>24<=44	missing	csf	meningitis	Disease	inferred as disc diffusion	S (BSAC)	NA	missing	missing	missing	missing	missing	S (BSAC)	missing	disc diffusion	S (BSAC)	NA	disc diffusion	R (BSAC)	NA	2--0--2	0.03	S	S	S	FolA,FolP	R
14936_6#62	ERR774717	6103	ST6103	38	missing	missing	Missing	117	Intermediate	NVT-only	NVT-only	Post-PCV13	NVT	NVT	Malawi	-13.2543	34.3015	Africa	2014	2014.25	M	<=2	N	nasopharynx	carriage / pneumonia	Carriage	missing	missing	missing	missing	missing	missing	missing	missing	missing	missing	missing	missing	missing	missing	missing	missing	2--0--2	0.03	S	S	S	FolA,FolP	R
14520_4#50	ERR730190	6103	ST6103	38	missing	missing	Missing	117	Intermediate	NVT-only	NVT-only	Pre-PCV	NVT	NVT	The Gambia	13.4432	-15.3101	Africa	2009	2009.17	F	<=2	missing	nasopharynx	carriage	Carriage	missing	missing	missing	missing	missing	missing	missing	missing	missing	missing	missing	missing	missing	missing	missing	missing	2--0--2	0.03	S	S	S	FolA,FolP	R
14520_4#47	ERR730187	6103	ST6103	38	missing	missing	Missing	117	Intermediate	NVT-only	NVT-only	Pre-PCV	NVT	NVT	The Gambia	13.4432	-15.3101	Africa	2009	2009.17	F	<=2	missing	nasopharynx	carriage	Carriage	missing	missing	missing	missing	missing	missing	missing	missing	missing	missing	missing	missing	missing	missing	missing	missing	2--0--2	0.03	S	S	S	FolA,FolP	R
14723_4#16	ERR751017	6106	ST6106	9L	Quellung	9L	CONCORDANT	455	Rare	NA	NA	Pre-PCV	NVT	NVT	Mozambique	-18.6657	35.5296	Africa	2010	2010.5	M	<=2	missing	blood	missing	Disease	Broth dilution	0.03	S	S	Broth dilution	4	S	Broth dilution	0.06	S	Broth dilution	<=2	S	Broth dilution	0.25	S	1--0--2	0.03	S	S	S	neg	S
16288_6#13	ERR980134	6130	ST6130	NT	Quellung	NT	CONCORDANT	247	Rare	NA	NA	Pre-PCV	NVT	NVT	Nepal	28.3949	84.124	Asia	2014	2014.33	M	<=2	missing	nasopharynx	carriage	Carriage	missing	missing	missing	missing	missing	missing	missing	missing	missing	missing	missing	missing	missing	missing	missing	missing	gps62--82--3	0.03	S	S	S	FolA,FolP	R
16288_6#11	ERR980132	6130	ST6130	NT	Quellung	NT	CONCORDANT	247	Rare	NA	NA	Pre-PCV	NVT	NVT	Nepal	28.3949	84.124	Asia	2014	2014.33	M	<=2	missing	nasopharynx	carriage	Carriage	missing	missing	missing	missing	missing	missing	missing	missing	missing	missing	missing	missing	missing	missing	missing	missing	gps62--82--3	0.03	S	S	S	FolA,FolP	R
19084_7#126	ERR1422455	6142	ST6142	16F	Quellung	16F	CONCORDANT	542	Rare	NA	NA	Pre-PCV	NVT	NVT	Peru	-9.18997	-75.0152	South America	2008	2008.5	M	>5<=15	missing	nasopharynx	carriage	Carriage	Disc diffusion	S (CLSI non-meningitis)	NA	S	Disc diffusion	23	S	Disc diffusion	23	S	Disc diffusion	23	R	missing	missing	missing	2--0--2	0.03	S	S	S	neg	S
22841_2#17	ERR2090748	6202	ST6202	15F	Quellung	15A	CONCORDANT	212	Intermediate	NVT-only	NVT-only	Post-PCV13	NVT	NVT	Israel	31.0461	34.8516	Asia	2013	2013.5	F	<=2	missing	blood	missing	Disease	missing	missing	missing	missing	Disk diffusion	26	S	Disk diffusion	27	S	Disk diffusion	30	S	Disk diffusion	24	S	0--2--0	0.03	S	S	S	neg	S
16288_6#76	ERR980194	6202	ST6202	15F	Quellung	15F	CONCORDANT	212	Intermediate	NVT-only	NVT-only	Pre-PCV	NVT	NVT	Nepal	28.3949	84.124	Asia	2014	2014.58	F	<=2	missing	nasopharynx	carriage	Carriage	missing	missing	missing	missing	missing	missing	missing	missing	missing	missing	missing	missing	missing	missing	missing	missing	0--2--0	0.03	S	S	S	neg	S
15995_2#64	ERR925275	6278	ST6278	19F	Quellung	19F	CONCORDANT	159	Intermediate	VT-only	PCV7-VT-only	Post-PCV13	PCV7	VT	South Africa	-30.5595	22.9375	Africa	2013	2013.75	M	<=2	missing	nasopharynx	missing	Carriage	missing	missing	missing	missing	missing	missing	missing	missing	missing	missing	missing	missing	missing	missing	missing	missing	19--12--19	0.25	R	R	S	FolP	I
15995_1#64	ERR925090	6278	ST6278	19F	Quellung	19F	CONCORDANT	159	Intermediate	VT-only	PCV7-VT-only	Pre-PCV	PCV7	VT	South Africa	-30.5595	22.9375	Africa	2009	2009.67	F	<=2	missing	nasopharynx	missing	Carriage	missing	missing	missing	missing	missing	missing	missing	missing	missing	missing	missing	missing	missing	missing	missing	missing	19--12--19	0.25	R	R	S	FolP	I
15841_5#58	ERR909287	6278	ST6278	19F	Quellung	19F	CONCORDANT	159	Intermediate	VT-only	PCV7-VT-only	Pre-PCV	PCV7	VT	South Africa	-30.5595	22.9375	Africa	2009	2009.67	M	<=2	missing	nasopharynx	missing	Carriage	missing	missing	missing	missing	missing	missing	missing	missing	missing	missing	missing	missing	missing	missing	missing	missing	19--12--19	0.25	R	R	S	FolA,FolP	R
15841_5#51	ERR909280	6278	ST6278	19F	Quellung	19F	CONCORDANT	159	Intermediate	VT-only	PCV7-VT-only	Pre-PCV	PCV7	VT	South Africa	-30.5595	22.9375	Africa	2009	2009.67	M	>5<=15	missing	nasopharynx	missing	Carriage	missing	missing	missing	missing	missing	missing	missing	missing	missing	missing	missing	missing	missing	missing	missing	missing	19--12--19	0.25	R	R	S	FolP	I
15841_5#50	ERR909279	6278	ST6278	19F	Quellung	19F	CONCORDANT	159	Intermediate	VT-only	PCV7-VT-only	Pre-PCV	PCV7	VT	South Africa	-30.5595	22.9375	Africa	2009	2009.67	M	<=2	missing	nasopharynx	missing	Carriage	missing	missing	missing	missing	missing	missing	missing	missing	missing	missing	missing	missing	missing	missing	missing	missing	19--12--19	0.25	R	R	S	FolA,FolP	R
15841_3#30	ERR909069	6278	ST6278	19F	Quellung	19F	CONCORDANT	159	Intermediate	VT-only	PCV7-VT-only	Post-PCV7	PCV7	VT	South Africa	-30.5595	22.9375	Africa	2011	2011.67	M	>2<=5	missing	nasopharynx	missing	Carriage	missing	missing	missing	missing	missing	missing	missing	missing	missing	missing	missing	missing	missing	missing	missing	missing	19--12--19	0.25	R	R	S	FolP	I
14412_1#66	ERR714603	6311	ST6311	6C	Quellung	6A	CONCORDANT to serogroup level	352	Rare	NA	NA	Pre-PCV	NVT	NVT	South Africa	-30.5595	22.9375	Africa	2006	2006.67	F	>15<=24	missing	blood	missing	Disease	missing	missing	missing	missing	missing	missing	missing	missing	missing	missing	missing	missing	missing	E-test	0.25	S	0--0--gps156	0.03	S	S	S	neg	S
12291_3#47	ERR505678	6346	ST6346	18C	Quellung	18C	CONCORDANT	419	Rare	NA	NA	Pre-PCV	PCV7	VT	Peru	-9.18997	-75.0152	South America	2008	2008.5	M	>5<=15	missing	nasopharynx	carriage	Carriage	Disc diffusion	S (CLSI non-meningitis)	NA	S	Disc diffusion	29	S	Disc diffusion	31	S	Disc diffusion	29	S	missing	missing	missing	1--4--2	0.03	S	S	S	neg	S
18090_1#110	ERR1214430	6352	ST6352	4	Quellung	4	CONCORDANT	528	Rare	NA	NA	Post-PCV7	PCV7	VT	Qatar	25.3548	51.1839	Asia	2009	2009.5	M	>5<=15	missing	blood	csom with bacterimia	Disease	Broth dilution	0.03	S	S	Broth dilution	4	S	Broth dilution	0.06	S	Broth dilution	<2	S	Broth dilution	1	I	0--0--0	0.03	S	S	S	neg	S
17175_6#28	ERR1066130	6393	ST6393	6B	Quellung	6B	CONCORDANT	37	Dominant	VT-only	PCV7-VT-only	Post-PCV7	PCV7	VT	South Africa	-30.5595	22.9375	Africa	2010	2010.5	M	<=2	P	nasopharynx	missing	Carriage	missing	missing	missing	missing	missing	missing	missing	missing	missing	missing	missing	missing	missing	missing	missing	missing	gps105--gps45--36	0.5	R	R	S	FolA,FolP	R
17175_5#59	ERR1066071	6393	ST6393	6B	Quellung	6B	CONCORDANT	37	Dominant	VT-only	PCV7-VT-only	Post-PCV7	PCV7	VT	South Africa	-30.5595	22.9375	Africa	2010	2010.33	F	>2<=5	N	nasopharynx	missing	Carriage	missing	missing	missing	missing	missing	missing	missing	missing	missing	missing	missing	missing	missing	missing	missing	missing	gps105--gps45--36	0.5	R	R	S	FolA,FolP	R
17150_6#29	ERR1065855	6393	ST6393	6B	Quellung	6B	CONCORDANT	37	Dominant	VT-only	PCV7-VT-only	Post-PCV13	PCV7	VT	South Africa	-30.5595	22.9375	Africa	2014	2014.67	F	<=2	N	csf	missing	Disease	Broth dilution	0.5	R	S	missing	missing	missing	Broth dilution	0.06	S	Broth dilution	1	S	Broth dilution	4	R	gps105--gps79--36	1	R	R	S	FolA,FolP	R
14566_5#73	ERR730833	6393	ST6393	6B	Quellung	6B	CONCORDANT	37	Dominant	VT-only	PCV7-VT-only	Post-PCV7	PCV7	VT	South Africa	-30.5595	22.9375	Africa	2010	2010.33	M	<=2	missing	csf	missing	Disease	Broth dilution	0.25	R	S	Broth dilution	2	S	Broth dilution	0.03	S	Broth dilution	2	I	Broth dilution	4	R	gps105--gps45--gps11	0.25	R	R	S	FolA,FolP	R
14566_4#36	ERR730701	6393	ST6393	6B	Quellung	6B	CONCORDANT	37	Dominant	VT-only	PCV7-VT-only	Pre-PCV	PCV7	VT	South Africa	-30.5595	22.9375	Africa	2009	2009.08	F	<=2	N	csf & blood	missing	Disease	Broth dilution	0.5	R	S	Broth dilution	2	S	Broth dilution	0.06	S	Broth dilution	2	I	Broth dilution	4	R	gps105--gps45--36	0.5	R	R	S	FolA,FolP	R
13670_3#20	ERR662300	6444	ST6444	11A	Quellung	11A	CONCORDANT	11	Dominant	NVT>50%	NVT>50%	Pre-PCV	PCV20 (Pfizer)	NVT	Peru	-9.18997	-75.0152	South America	2008	2008.5	M	>15<=24	missing	nasopharynx	carriage	Carriage	Disc diffusion	S (CLSI non-meningitis)	NA	S	Disc diffusion	26	S	Disc diffusion	28	S	Disc diffusion	27	I	missing	missing	missing	2--0--2	0.03	S	S	S	neg	S
14723_2#1	ERR750824	6547	ST6547	6B	Quellung	6B	CONCORDANT	62	Intermediate	VT-only	PCV13-VT-only	Pre-PCV	PCV7	VT	Bangladesh	23.685	90.3563	Asia	2006	2006.5	F	<=2	missing	blood	missing	Disease	missing	missing	missing	missing	missing	missing	missing	missing	missing	missing	missing	missing	missing	missing	missing	missing	12--gps15--293	0.06	S	S	S	FolA,FolP	R
18090_1#125	ERR1214445	6550	ST6550	19F	Quellung	19F	CONCORDANT	101	Intermediate	VT>=50%	VT>=50%	Post-PCV7	PCV7	VT	Qatar	25.3548	51.1839	Asia	2009	2009.5	F	>24<=44	missing	csf	meningitis	Disease	Broth dilution	0.5	R	S	Broth dilution	4	S	Broth dilution	32	R	Broth dilution	8	R	Broth dilution	4	R	84--92--gps271	0.25	R	R	S	FolA,FolP	R
19084_7#134	ERR1422463	6584	ST6584	19A	Quellung	19F	CONCORDANT to serogroup level	144	Intermediate	VT-only	PCV13-VT-only	Pre-PCV	PCV13	VT	Peru	-9.18997	-75.0152	South America	2008	2008.5	M	>5<=15	missing	nasopharynx	carriage	Carriage	Disc diffusion	S (CLSI non-meningitis)	NA	S	Disc diffusion	28	S	Disc diffusion	29	S	Disc diffusion	28	S	missing	missing	missing	23--0--2	0.03	S	S	S	FolA,FolP	R
19084_7#125	ERR1422454	6587	ST6587	NT	Quellung	NT	CONCORDANT	136	Intermediate	NVT-only	NVT-only	Pre-PCV	NVT	NVT	Peru	-9.18997	-75.0152	South America	2008	2008.5	M	>15<=24	missing	nasopharynx	carriage	Carriage	Disc diffusion	NS (CLSI non-menigitis)	NA	NS	Disc diffusion	25	S	Disc diffusion	10	R	Disc diffusion	25	I	missing	missing	missing	gps86--69--36	2	R	R	S	FolP	I
16288_7#3	ERR980204	6707	ST6707	23B	PCR	23B	Missing	151	Rare	NA	NA	Pre-PCV	NVT	NVT	Nepal	28.3949	84.124	Asia	2009	2009.17	F	<=2	missing	nasopharynx	carriage	Carriage	missing	missing	missing	missing	missing	missing	missing	missing	missing	missing	missing	missing	missing	missing	missing	missing	2--6--0	0.03	S	S	S	neg	S
16288_7#18	ERR980217	6707	ST6707	23B	Quellung	23B	CONCORDANT	151	Rare	NA	NA	Pre-PCV	NVT	NVT	Nepal	28.3949	84.124	Asia	2007	2007.67	M	<=2	missing	blood	meningitis	Disease	missing	missing	missing	missing	missing	missing	missing	missing	missing	missing	missing	missing	missing	missing	missing	missing	2--6--0	0.03	S	S	S	neg	S
14723_1#67	ERR750796	6808	ST6808	6A	Quellung	6A	CONCORDANT	76	Intermediate	VT>=50%	VT>=50%	Post-PCV7	PCV13	VT	Canada	56.1304	-106.347	North America	2008	2008.5	missing	>65	missing	blood	missing	Disease	missing	missing	missing	missing	missing	missing	missing	missing	missing	missing	missing	missing	missing	missing	missing	missing	1--4--2	0.03	S	S	S	FolA,FolP	R
19084_7#97	ERR1422426	6809	ST6809	7C	Quellung	7C	CONCORDANT	18	Dominant	VT>=50%	VT>=50%	Pre-PCV	NVT	NVT	Peru	-9.18997	-75.0152	South America	2009	2009.5	M	>44<=65	missing	blood	sepsis	Disease	E-test	0.0016	S	S	missing	missing	missing	E-test	0.094	S	Disc diffusion	27	I	missing	missing	missing	0--0--218	0.03	S	S	S	neg	S
10395_5#18	ERR352008	6851	ST6851	6B	Latex agglutination	6A	CONCORDANT to serogroup level	407	Rare	NA	NA	Pre-PCV	PCV7	VT	Senegal	14.4974	-14.4524	Africa	2010	2010.58	F	<=2	missing	csf	meningitis	Disease	Disc diffusion	24	NA	S	Disc diffusion	26	S	Disc diffusion	26	S	Disc diffusion	30	S	Disc diffusion	6	R	0--4--0	0.03	S	S	S	FolA,FolP	R
16288_3#64	ERR979937	6880	ST6880	6C	Microarray	6C	Missing	478	Rare	NA	NA	Pre-PCV	NVT	NVT	Nepal	28.3949	84.124	Asia	2012	2012.33	F	<=2	missing	nasopharynx	carriage	Carriage	missing	missing	missing	missing	missing	missing	missing	missing	missing	missing	missing	missing	missing	missing	missing	missing	0--6--0	0.03	S	S	S	neg	S
21127_2#165	ERR1788550	7026	ST7026	4	QUELLUNG	4	CONCORDANT	70	Intermediate	VT-only	PCV7-VT-only	Pre-PCV	PCV7	VT	BRAZIL	-14.235	-51.9253	South America	2009	2009.5	M	>5<=15	missing	csf	meningitis	Disease	MIC method	S (CLSI meningitis)	S	S	Disc diffusion	S (CLSI)	S	Disc diffusion	S (CLSI)	S	Disc diffusion	S (CLSI)	S	Disc diffusion	R (CLSI)	R	2--44--2	0.03	S	S	S	FolA	I
21127_1#158	ERR1788355	7026	ST7026	4	QUELLUNG	4	CONCORDANT	70	Intermediate	VT-only	PCV7-VT-only	Pre-PCV	PCV7	VT	BRAZIL	-14.235	-51.9253	South America	2008	2008	M	>65	missing	blood	pneumonia	Disease	MIC method	S (CLSI non-meningitis)	NA	S	Disc diffusion	S (CLSI)	S	Disc diffusion	S (CLSI)	S	Disc diffusion	S (CLSI)	S	Disc diffusion	S (CLSI)	S	2--44--2	0.03	S	S	S	neg	S
14723_3#93	ERR750999	7048	ST7048	7F	Quellung	7F	CONCORDANT	56	Intermediate	VT>=50%	PCV20-VT-only	Pre-PCV	PCV10	VT	Mozambique	-18.6657	35.5296	Africa	2010	2010.5	M	<=2	missing	blood	missing	Disease	Broth dilution	0.03	S	S	Broth dilution	4	S	Broth dilution	0.06	S	Broth dilution	<=2	S	Broth dilution	2	I	2--4--0	0.03	S	S	S	neg	S
14723_3#86	ERR750992	7048	ST7048	7F	Quellung	7F	CONCORDANT	56	Intermediate	VT>=50%	PCV20-VT-only	Pre-PCV	PCV10	VT	Mozambique	-18.6657	35.5296	Africa	2010	2010.5	F	<=2	missing	blood	missing	Disease	Broth dilution	0.03	S	S	Broth dilution	4	S	Broth dilution	0.06	S	Broth dilution	<=2	S	Broth dilution	4	R	2--4--0	0.03	S	S	S	neg	S
14723_3#75	ERR750981	7048	ST7048	7F	Quellung	7F	CONCORDANT	56	Intermediate	VT>=50%	PCV20-VT-only	Pre-PCV	PCV10	VT	Mozambique	-18.6657	35.5296	Africa	2010	2010.5	F	<=2	missing	csf	missing	Disease	Broth dilution	0.03	S	S	Broth dilution	4	S	Broth dilution	0.06	S	Broth dilution	<=2	S	Broth dilution	4	R	2--4--0	0.03	S	S	S	neg	S
14723_3#66	ERR750972	7048	ST7048	7F	Quellung	7F	CONCORDANT	56	Intermediate	VT>=50%	PCV20-VT-only	Pre-PCV	PCV10	VT	Mozambique	-18.6657	35.5296	Africa	2010	2010.5	M	<=2	missing	csf	missing	Disease	Broth dilution	0.03	S	S	Broth dilution	4	S	Broth dilution	0.06	S	Broth dilution	<=2	S	Broth dilution	4	R	2--4--0	0.03	S	S	S	neg	S
15995_2#42	ERR925253	7069	ST7069	15A	Quellung	15A	CONCORDANT	278	Rare	NA	NA	Post-PCV13	NVT	NVT	South Africa	-30.5595	22.9375	Africa	2013	2013.58	M	<=2	N	nasopharynx	missing	Carriage	missing	missing	missing	missing	missing	missing	missing	missing	missing	missing	missing	missing	missing	missing	missing	missing	79--151--194	0.12	R	R	S	FolA,FolP	R
15995_1#163	ERR925186	7069	ST7069	15A	Quellung	15A	CONCORDANT	278	Rare	NA	NA	Post-PCV13	NVT	NVT	South Africa	-30.5595	22.9375	Africa	2013	2013.33	M	>2<=5	missing	nasopharynx	missing	Carriage	missing	missing	missing	missing	missing	missing	missing	missing	missing	missing	missing	missing	missing	missing	missing	missing	79--151--19	0.25	R	R	S	FolA,FolP	R
14723_4#80	ERR751081	7069	ST7069	15A	Quellung	15A	CONCORDANT	278	Rare	NA	NA	Pre-PCV	NVT	NVT	Mozambique	-18.6657	35.5296	Africa	2008	2008.5	F	<=2	missing	blood	missing	Disease	Broth dilution	0.5	R	S	Broth dilution	4	S	Broth dilution	0.06	S	Broth dilution	<=2	S	Broth dilution	1	I	79--151--194	0.12	R	R	S	FolP	I
14723_4#86	ERR751086	7096	ST7096	23F	Quellung	23F	CONCORDANT	5	Dominant	VT>=50%	VT>=50%	Pre-PCV	PCV7	VT	Mozambique	-18.6657	35.5296	Africa	2009	2009.5	F	<=2	missing	blood	missing	Disease	Broth dilution	0.5	R	S	Broth dilution	4	S	Broth dilution	0.06	S	Broth dilution	<=2	S	Broth dilution	4	R	24--1--1	0.25	R	R	S	FolA,FolP	R
14723_6#46	ERR751148	7110	ST7110	12F	Quellung	12F	CONCORDANT	26	Dominant	NVT>50%	NVT>50%	Pre-PCV	PCV20 (Pfizer)	NVT	Mozambique	-18.6657	35.5296	Africa	2009	2009.5	F	>5<=15	missing	blood	missing	Disease	Broth dilution	0.03	S	S	Broth dilution	4	S	Broth dilution	0.06	S	Broth dilution	<=2	S	Broth dilution	4	R	12--4--3	0.03	S	S	S	FolA,FolP	R
14723_6#38	ERR751140	7110	ST7110	12F	Quellung	12F	CONCORDANT	26	Dominant	NVT>50%	NVT>50%	Pre-PCV	PCV20 (Pfizer)	NVT	Mozambique	-18.6657	35.5296	Africa	2008	2008.5	M	<=2	missing	blood	missing	Disease	Broth dilution	0.03	S	S	Broth dilution	4	S	Broth dilution	0.06	S	Broth dilution	<=2	S	Broth dilution	4	R	12--4--3	0.03	S	S	S	FolA,FolP	R
14723_4#57	ERR751058	7110	ST7110	12F	Quellung	12F	CONCORDANT	26	Dominant	NVT>50%	NVT>50%	Pre-PCV	PCV20 (Pfizer)	NVT	Mozambique	-18.6657	35.5296	Africa	2008	2008.5	F	>5<=15	missing	blood	missing	Disease	Broth dilution	0.03	S	S	Broth dilution	4	S	Broth dilution	0.06	S	Broth dilution	<=2	S	Broth dilution	0.5	S	12--4--3	0.03	S	S	S	FolP	I
18090_1#137	ERR1214457	7115	ST7115	10A	Quellung	H pool/NT	Negative phenotype	286	Rare	NA	NA	Post-PCV7	PCV20 (Pfizer)	NVT	Qatar	25.3548	51.1839	Asia	2010	2010.5	M	<=2	missing	blood	meningitis	Disease	Broth dilution	0.25	R	S	Broth dilution	4	S	Broth dilution	0.06	S	Broth dilution	<2	S	Broth dilution	0.25	S	0--2--gps177	0.06	S	S	S	neg	S
11658_2#10	ERR433866	7132	ST7132	19F	Quellung	19F	CONCORDANT	1	Dominant	VT-only	PCV13-VT-only	Pre-PCV	PCV7	VT	Peru	-9.18997	-75.0152	South America	2009	2009.5	M	<=2	missing	csf	meningitis	Disease	E-test	2	R	S	missing	missing	missing	E-test	256	R	Disc diffusion	13	R	missing	missing	missing	13--76--20	4	R	R	I	FolA,FolP	R
14913_5#42	ERR774139	7313	ST7313	6A	Quellung	6A	CONCORDANT	13	Dominant	VT>=50%	VT>=50%	Post-PCV13	PCV13	VT	South Africa	-30.5595	22.9375	Africa	2013	2013.5	M	<=2	N	shoulder	missing	Disease	Broth dilution	0.015	S	S	Broth dilution	4	S	Broth dilution	0.06	S	Broth dilution	1	S	Broth dilution	0.25	S	2--4--3	0.03	S	S	S	neg	S
14913_3#83	ERR773991	7313	ST7313	6A	Quellung	6A	CONCORDANT	13	Dominant	VT>=50%	VT>=50%	Pre-PCV	PCV13	VT	South Africa	-30.5595	22.9375	Africa	2008	2008.67	F	<=2	missing	csf	missing	Disease	missing	missing	missing	missing	missing	missing	missing	missing	missing	missing	missing	missing	missing	E-test	0.25	S	2--4--3	0.03	S	S	S	FolP	I
14566_6#46	ERR730901	7313	ST7313	6A	Quellung	6A	CONCORDANT	13	Dominant	VT>=50%	VT>=50%	Post-PCV7	PCV13	VT	South Africa	-30.5595	22.9375	Africa	2011	2011.17	F	>24<=44	missing	pleural fluid	missing	Disease	Broth dilution	0.03	S	S	Broth dilution	4	S	Broth dilution	0.06	S	Broth dilution	2	I	Broth dilution	0.25	S	2--4--3	0.03	S	S	S	neg	S
14555_4#21	ERR736918	7313	ST7313	6A	Quellung	6A	CONCORDANT	13	Dominant	VT>=50%	VT>=50%	Post-PCV7	PCV13	VT	South Africa	-30.5595	22.9375	Africa	2011	2011.5	F	<=2	missing	csf & blood	missing	Disease	Broth dilution	0.03	S	S	Broth dilution	2	S	Broth dilution	32	R	Broth dilution	2	I	Broth dilution	0.25	S	2--4--3	0.03	S	S	S	neg	S
14410_8#72	ERR714514	7313	ST7313	6B	Quellung	6B	CONCORDANT	13	Dominant	VT>=50%	VT>=50%	Pre-PCV	PCV7	VT	South Africa	-30.5595	22.9375	Africa	2008	2008.5	M	<=2	missing	blood	missing	Disease	missing	missing	missing	missing	missing	missing	missing	missing	missing	missing	missing	missing	missing	E-test	0.19	S	2--4--3	0.03	S	S	S	neg	S
13415_7#2	ERR600597	7313	ST7313	6A	Quellung	6A	CONCORDANT	13	Dominant	VT>=50%	VT>=50%	Pre-PCV	PCV13	VT	South Africa	-30.5595	22.9375	Africa	2009	2009.17	F	<=2	missing	blood	missing	Disease	missing	missing	missing	missing	missing	missing	missing	missing	missing	missing	missing	missing	missing	Broth dilution	0.094	S	2--4--3	0.03	S	S	S	neg	S
12291_6#43	ERR505934	7313	ST7313	6A	Quellung	6A	CONCORDANT	13	Dominant	VT>=50%	VT>=50%	Post-PCV13	PCV13	VT	South Africa	-30.5595	22.9375	Africa	2012	2012	F	>65	missing	blood	missing	Disease	Broth dilution	0.03	S	S	Broth dilution	4	S	Broth dilution	0.06	S	Broth dilution	2	I	Broth dilution	0.25	S	2--4--3	0.03	S	S	S	neg	S
17794_8#68	ERR1192079	7321	ST7321	6B	missing	missing	Missing	522	Rare	NA	NA	Post-PCV7	PCV7	VT	The Gambia	13.4432	-15.3101	Africa	2010	2010.75	missing	>2<=5	missing	nasopharynx	carriage	Carriage	missing	missing	missing	missing	missing	missing	missing	missing	missing	missing	missing	missing	missing	missing	missing	missing	gps79--4--2	0.03	S	S	S	neg	S
17428_8#122	ERR1106745	7336	ST7336	23A	missing	missing	Missing	7	Dominant	VT>=50%	VT>=50%	Pre-PCV	NVT	NVT	The Gambia	13.4432	-15.3101	Africa	2009	2009.75	M	<=2	missing	nasopharynx	carriage	Carriage	missing	missing	missing	missing	missing	missing	missing	missing	missing	missing	missing	missing	missing	missing	missing	missing	12--0--6	0.03	S	S	S	neg	S
15531_6#94	ERR870285	7336	ST7336	23A	missing	missing	Missing	7	Dominant	VT>=50%	VT>=50%	Pre-PCV	NVT	NVT	The Gambia	13.4432	-15.3101	Africa	2009	2009.58	M	>5<=15	missing	nasopharynx	carriage	Carriage	missing	missing	missing	missing	missing	missing	missing	missing	missing	missing	missing	missing	missing	missing	missing	missing	12--0--6	0.03	S	S	S	neg	S
17175_8#49	ERR1066333	7345	ST7345	6C	Quellung	6C	CONCORDANT	178	Intermediate	NVT-only	NVT-only	Post-PCV13	NVT	NVT	South Africa	-30.5595	22.9375	Africa	2014	2014.33	M	>2<=5	missing	csf	missing	Disease	Broth dilution	0.03	S	S	missing	missing	missing	Broth dilution	0.12	S	Broth dilution	1	S	Broth dilution	0.25	S	2--0--53	0.03	S	S	S	neg	S
15995_2#70	ERR925281	7345	ST7345	6C	Quellung	6C	CONCORDANT	178	Intermediate	NVT-only	NVT-only	Post-PCV13	NVT	NVT	South Africa	-30.5595	22.9375	Africa	2013	2013.67	M	>2<=5	N	nasopharynx	missing	Carriage	missing	missing	missing	missing	missing	missing	missing	missing	missing	missing	missing	missing	missing	missing	missing	missing	2--0--53	0.03	S	S	S	neg	S
19084_8#65	ERR1422578	7413	ST7413	23F	Quellung	23F	CONCORDANT	113	Intermediate	VT>=50%	VT>=50%	Pre-PCV	PCV7	VT	Peru	-9.18997	-75.0152	South America	2008	2008.5	F	>15<=24	missing	nasopharynx	carriage	Carriage	Disc diffusion	S (CLSI non-meningitis)	NA	S	Disc diffusion	30	S	Disc diffusion	34	S	Disc diffusion	32	S	missing	missing	missing	0--2--3	0.03	S	S	S	neg	S
19084_8#86	ERR1422599	7416	ST7416	6B	Quellung	6B	CONCORDANT	23	Dominant	VT-only	PCV13-VT-only	Pre-PCV	PCV7	VT	Peru	-9.18997	-75.0152	South America	2008	2008.5	M	>2<=5	missing	nasopharynx	carriage	Carriage	Disc diffusion	NS (CLSI non-menigitis)	NA	NS	Disc diffusion	25	S	Disc diffusion	28	S	Disc diffusion	10	R	missing	missing	missing	15--12--18	4	R	R	I	FolA	I
13091_6#43	ERR577986	7416	ST7416	6B	Quellung	6B	CONCORDANT	23	Dominant	VT-only	PCV13-VT-only	Pre-PCV	PCV7	VT	Peru	-9.18997	-75.0152	South America	2008	2008.5	M	>2<=5	missing	nasopharynx	carriage	Carriage	Disc diffusion	NS (CLSI non-menigitis)	NA	NS	Disc diffusion	25	S	Disc diffusion	27	S	Disc diffusion	11	R	missing	missing	missing	15--12--18	4	R	R	I	FolA,FolP	R
12291_3#90	ERR505717	7420	ST7420	6C	Quellung	NT	Negative phenotype	189	Intermediate	VT>=50%	VT>=50%	Pre-PCV	NVT	NVT	Peru	-9.18997	-75.0152	South America	2009	2009.5	M	>15<=24	missing	nasopharynx	carriage	Carriage	Disc diffusion	S (CLSI non-meningitis)	NA	S	Disc diffusion	26	S	Disc diffusion	25	S	Disc diffusion	25	I	missing	missing	missing	0--0--2	0.03	S	S	S	neg	S
12291_3#83	ERR505710	7423	ST7423	6C	Quellung	6C	CONCORDANT	13	Dominant	VT>=50%	VT>=50%	Pre-PCV	NVT	NVT	Peru	-9.18997	-75.0152	South America	2009	2009.5	F	>15<=24	missing	nasopharynx	carriage	Carriage	Disc diffusion	S (CLSI non-meningitis)	NA	S	Disc diffusion	26	S	Disc diffusion	28	S	Disc diffusion	29	S	missing	missing	missing	2--4--2	0.03	S	S	S	FolP	I
13091_6#41	ERR577984	7424	ST7424	23B	Quellung	23B	CONCORDANT	357	Rare	NA	NA	Pre-PCV	NVT	NVT	Peru	-9.18997	-75.0152	South America	2008	2008.5	F	>5<=15	missing	nasopharynx	carriage	Carriage	Disc diffusion	S (CLSI non-meningitis)	NA	S	Disc diffusion	24	S	Disc diffusion	25	S	Disc diffusion	25	I	missing	missing	missing	0--0--0	0.03	S	S	S	neg	S
13091_6#13	ERR577956	7424	ST7424	23B	Quellung	23B	CONCORDANT	357	Rare	NA	NA	Pre-PCV	NVT	NVT	Peru	-9.18997	-75.0152	South America	2008	2008.5	F	>5<=15	missing	nasopharynx	carriage	Carriage	Disc diffusion	S (CLSI non-meningitis)	NA	S	Disc diffusion	23	S	Disc diffusion	27	S	Disc diffusion	24	R	missing	missing	missing	0--0--0	0.03	S	S	S	neg	S
12291_3#7	ERR505641	7425	ST7425	35B	Quellung	35B	CONCORDANT	72	Intermediate	NVT-only	NVT-only	Pre-PCV	NVT	NVT	Peru	-9.18997	-75.0152	South America	2008	2008.5	F	>5<=15	missing	nasopharynx	carriage	Carriage	Disc diffusion	S (CLSI non-meningitis)	NA	S	Disc diffusion	25	S	Disc diffusion	22	S	Disc diffusion	22	R	missing	missing	missing	2--0--2	0.03	S	S	S	neg	S
12291_3#34	ERR505668	7425	ST7425	35B	Quellung	35B	CONCORDANT	72	Intermediate	NVT-only	NVT-only	Pre-PCV	NVT	NVT	Peru	-9.18997	-75.0152	South America	2008	2008.5	M	>5<=15	missing	nasopharynx	carriage	Carriage	Disc diffusion	S (CLSI non-meningitis)	NA	S	Disc diffusion	28	S	Disc diffusion	31	S	Disc diffusion	28	S	missing	missing	missing	2--0--2	0.03	S	S	S	neg	S
12291_3#72	ERR505700	7426	ST7426	35B	Quellung	35B	CONCORDANT	72	Intermediate	NVT-only	NVT-only	Pre-PCV	NVT	NVT	Peru	-9.18997	-75.0152	South America	2009	2009.5	F	>2<=5	missing	nasopharynx	carriage	Carriage	Disc diffusion	S (CLSI non-meningitis)	NA	S	Disc diffusion	24	S	Disc diffusion	22	S	Disc diffusion	24	R	missing	missing	missing	0--0--2	0.03	S	S	S	neg	S
13091_6#18	ERR577961	7427	ST7427	23F	Quellung	23F	CONCORDANT	6	Dominant	VT>=50%	PCV20-VT-only	Pre-PCV	PCV7	VT	Peru	-9.18997	-75.0152	South America	2008	2008.5	M	>24<=44	missing	nasopharynx	carriage	Carriage	Disc diffusion	NS (CLSI non-menigitis)	NA	NS	Disc diffusion	25	S	Disc diffusion	28	S	Disc diffusion	27	I	missing	missing	missing	15--12--63	2	R	R	S	FolA,FolP	R
19084_8#28	ERR1422541	7429	ST7429	15A	Quellung	15A	CONCORDANT	69	Intermediate	NVT>50%	NVT>50%	Pre-PCV	NVT	NVT	Peru	-9.18997	-75.0152	South America	2009	2009.5	M	>15<=24	missing	nasopharynx	carriage	Carriage	Disc diffusion	S (CLSI non-meningitis)	NA	S	Disc diffusion	23	S	Disc diffusion	24	S	Disc diffusion	23	R	missing	missing	missing	0--4--2	0.03	S	S	S	neg	S
19084_8#22	ERR1422535	7435	ST7435	21	Quellung	21	CONCORDANT	11	Dominant	NVT>50%	NVT>50%	Pre-PCV	NVT	NVT	Peru	-9.18997	-75.0152	South America	2009	2009.5	F	>5<=15	missing	nasopharynx	carriage	Carriage	Disc diffusion	S (CLSI non-meningitis)	NA	S	Disc diffusion	25	S	Disc diffusion	24	S	Disc diffusion	26	I	missing	missing	missing	2--0--2	0.03	S	S	S	neg	S
21999_7#123	ERR2089385	7438	ST7438	16F	QUELLUNG	16F	CONCORDANT	386	Rare	NA	NA	Post-PCV10	NVT	NVT	BRAZIL	-14.235	-51.9253	South America	2012	2012.5	M	>24<=44	missing	blood	pneumonia	Disease	BROTH DILUTION	0.25	R	S	Broth dilution	2	S	BROTH DILUTION	0.06	S	Disc diffusion	S (CLSI)	S	BROTH DILUTION	8	R	7--1--gps294	0.25	R	R	S	FolA,FolP	R
19084_8#101	ERR1422614	7438	ST7438	16F	Quellung	16F	CONCORDANT	386	Rare	NA	NA	Pre-PCV	NVT	NVT	Peru	-9.18997	-75.0152	South America	2008	2008.5	F	>2<=5	missing	missing	missing	Carriage	Disc diffusion	NS (CLSI non-menigitis)	NA	NS	Disc diffusion	24	S	Disc diffusion	28	S	Disc diffusion	25	I	missing	missing	missing	7--1--gps294	0.25	R	R	S	FolA,FolP	R
19084_8#80	ERR1422593	7441	ST7441	34	Quellung	34	CONCORDANT	322	Rare	NA	NA	Pre-PCV	NVT	NVT	Peru	-9.18997	-75.0152	South America	2008	2008.5	M	>5<=15	missing	nasopharynx	carriage	Carriage	Disc diffusion	S (CLSI non-meningitis)	NA	S	Disc diffusion	25	S	Disc diffusion	26	S	Disc diffusion	26	I	missing	missing	missing	2--0--2	0.03	S	S	S	neg	S
11658_2#23	ERR433879	7441	ST7441	34	Quellung	34	CONCORDANT	322	Rare	NA	NA	Pre-PCV	NVT	NVT	Peru	-9.18997	-75.0152	South America	2007	2007.5	M	<=2	missing	blood	pneumonia	Disease	E-test	0.016	S	S	missing	missing	missing	E-test	0.094	S	Disc diffusion	29.5	S	missing	missing	missing	2--0--2	0.03	S	S	S	neg	S
19084_8#52	ERR1422565	7442	ST7442	18A	Quellung	18A	CONCORDANT	95	Intermediate	NVT-only	NVT-only	Pre-PCV	NVT	NVT	Peru	-9.18997	-75.0152	South America	2008	2008.5	F	>5<=15	missing	nasopharynx	carriage	Carriage	Disc diffusion	S (CLSI non-meningitis)	NA	S	Disc diffusion	27	S	Disc diffusion	31	S	Disc diffusion	27	I	missing	missing	missing	2--0--2	0.03	S	S	S	neg	S
19084_8#55	ERR1422568	7446	ST7446	19F	Quellung	19F	CONCORDANT	144	Intermediate	VT-only	PCV13-VT-only	Pre-PCV	PCV7	VT	Peru	-9.18997	-75.0152	South America	2008	2008.5	F	>5<=15	missing	nasopharynx	carriage	Carriage	Disc diffusion	S (CLSI non-meningitis)	NA	S	Disc diffusion	29	S	Disc diffusion	32	S	Disc diffusion	30	S	missing	missing	missing	0--0--2	0.03	S	S	S	FolP	I
13091_6#7	ERR577950	7451	ST7451	10F	Quellung	10F	CONCORDANT	299	Rare	NA	NA	Pre-PCV	NVT	NVT	Peru	-9.18997	-75.0152	South America	2008	2008.5	M	>5<=15	missing	nasopharynx	carriage	Carriage	Disc diffusion	S (CLSI non-meningitis)	NA	S	Disc diffusion	23	S	Disc diffusion	26	S	Disc diffusion	25	I	missing	missing	missing	0--0--2	0.03	S	S	S	neg	S
12291_3#55	ERR505686	7455	ST7455	6A	Quellung	6A	CONCORDANT	189	Intermediate	VT>=50%	VT>=50%	Pre-PCV	PCV13	VT	Peru	-9.18997	-75.0152	South America	2009	2009.5	M	>5<=15	missing	nasopharynx	carriage	Carriage	Disc diffusion	S (CLSI non-meningitis)	NA	S	Disc diffusion	26	S	Disc diffusion	28	S	Disc diffusion	28	S	missing	missing	missing	0--10--2	0.03	S	S	S	neg	S
16288_8#40	ERR980313	7513	ST7513	35A	PCR	35A(35C/42)	Missing	501	Rare	NA	NA	Pre-PCV	NVT	NVT	Nepal	28.3949	84.124	Asia	2009	2009.25	M	<=2	missing	nasopharynx	carriage	Carriage	missing	missing	missing	missing	missing	missing	missing	missing	missing	missing	missing	missing	missing	missing	missing	missing	0--4--2	0.03	S	S	S	neg	S
16288_7#82	ERR980272	7518	ST7518	9L	PCR	9N/L	Missing	138	Rare	NA	NA	Pre-PCV	NVT	NVT	Nepal	28.3949	84.124	Asia	2009	2009.25	M	<=2	missing	nasopharynx	carriage	Carriage	missing	missing	missing	missing	missing	missing	missing	missing	missing	missing	missing	missing	missing	missing	missing	missing	2--44--0	0.03	S	S	S	neg	S
16288_7#80	ERR980270	7518	ST7518	9L	PCR	9N/L	Missing	138	Rare	NA	NA	Pre-PCV	NVT	NVT	Nepal	28.3949	84.124	Asia	2009	2009.25	F	<=2	missing	nasopharynx	carriage	Carriage	missing	missing	missing	missing	missing	missing	missing	missing	missing	missing	missing	missing	missing	missing	missing	missing	2--44--0	0.03	S	S	S	neg	S
16288_8#39	ERR980312	7519	ST7519	19F	PCR	19F	Missing	500	Rare	NA	NA	Pre-PCV	PCV7	VT	Nepal	28.3949	84.124	Asia	2009	2009.25	F	<=2	missing	nasopharynx	carriage	Carriage	missing	missing	missing	missing	missing	missing	missing	missing	missing	missing	missing	missing	missing	missing	missing	missing	0--0--21	0.06	S	S	S	FolA,FolP	R
16288_8#28	ERR980301	7531	ST7531	6A	PCR	6	Missing	335	Rare	NA	NA	Pre-PCV	PCV13	VT	Nepal	28.3949	84.124	Asia	2009	2009.25	F	<=2	missing	nasopharynx	carriage	Carriage	missing	missing	missing	missing	missing	missing	missing	missing	missing	missing	missing	missing	missing	missing	missing	missing	2--4--3	0.03	S	S	S	FolA	I
16288_7#79	ERR980269	7539	ST7539	13	PCR	13	Missing	495	Rare	NA	NA	Pre-PCV	NVT	NVT	Nepal	28.3949	84.124	Asia	2009	2009.25	M	<=2	missing	nasopharynx	carriage	Carriage	missing	missing	missing	missing	missing	missing	missing	missing	missing	missing	missing	missing	missing	missing	missing	missing	0--44--0	0.03	S	S	S	neg	S
17138_5#49	ERR1065623	7560	ST7560	28F	PCR	NT	Missing	511	Rare	NA	NA	Pre-PCV	NVT	NVT	Nepal	28.3949	84.124	Asia	2009	2009.08	F	<=2	missing	nasopharynx	carriage	Carriage	missing	missing	missing	missing	missing	missing	missing	missing	missing	missing	missing	missing	missing	missing	missing	missing	2--0--0	0.03	S	S	S	FolA	I
16288_8#20	ERR980293	7564	ST7564	22A	PCR	22F/A	Missing	496	Rare	NA	NA	Pre-PCV	NVT	NVT	Nepal	28.3949	84.124	Asia	2009	2009.25	F	<=2	missing	nasopharynx	carriage	Carriage	missing	missing	missing	missing	missing	missing	missing	missing	missing	missing	missing	missing	missing	missing	missing	missing	0--0--3	0.03	S	S	S	FolA,FolP	R
20925_3#29	ERR1756414	7573	ST7573	33F	Quellung	33b	CONCORDANT to serogroup level	236	Rare	NA	NA	Pre-PCV	PCV15 (Merck)	NVT	India	20.5937	78.9629	Asia	2015	2015.17	F	<=2	missing	blood	bacteraemia	Disease	missing	missing	missing	missing	missing	missing	missing	missing	missing	missing	missing	missing	missing	missing	missing	missing	2--4--0	0.03	S	S	S	FolA,FolP	R
16288_8#13	ERR980286	7573	ST7573	33F	PCR	33F	Missing	236	Rare	NA	NA	Pre-PCV	PCV15 (Merck)	NVT	Nepal	28.3949	84.124	Asia	2009	2009.25	M	<=2	missing	nasopharynx	carriage	Carriage	missing	missing	missing	missing	missing	missing	missing	missing	missing	missing	missing	missing	missing	missing	missing	missing	2--4--6	0.03	S	S	S	FolA,FolP	R
16288_3#76	ERR979949	7573	ST7573	33F	Microarray	33F	Missing	236	Rare	NA	NA	Pre-PCV	PCV15 (Merck)	NVT	Nepal	28.3949	84.124	Asia	2012	2012.33	M	<=2	missing	nasopharynx	carriage	Carriage	missing	missing	missing	missing	missing	missing	missing	missing	missing	missing	missing	missing	missing	missing	missing	missing	2--4--6	0.03	S	S	S	FolA,FolP	R
16288_6#40	ERR980161	7590	ST7590	6C	Quellung	6C	CONCORDANT	375	Rare	NA	NA	Pre-PCV	NVT	NVT	Nepal	28.3949	84.124	Asia	2014	2014.5	F	<=2	missing	nasopharynx	carriage	Carriage	missing	missing	missing	missing	missing	missing	missing	missing	missing	missing	missing	missing	missing	missing	missing	missing	0--4--gps318	0.06	S	S	S	FolA,FolP	R
14520_5#16	ERR730249	7599	ST7599	NT	missing	missing	Missing	359	Rare	NA	NA	Pre-PCV	NVT	NVT	The Gambia	13.4432	-15.3101	Africa	2009	2009.5	M	<=2	missing	nasopharynx	carriage	Carriage	missing	missing	missing	missing	missing	missing	missing	missing	missing	missing	missing	missing	missing	missing	missing	missing	86--gps92--2	0.03	S	S	S	neg	S
14520_4#28	ERR730168	7599	ST7599	NT	missing	missing	Missing	359	Rare	NA	NA	Pre-PCV	NVT	NVT	The Gambia	13.4432	-15.3101	Africa	2009	2009	F	<=2	missing	nasopharynx	carriage	Carriage	missing	missing	missing	missing	missing	missing	missing	missing	missing	missing	missing	missing	missing	missing	missing	missing	86--gps92--2	0.03	S	S	S	neg	S
17175_4#67	ERR1065986	7604	ST7604	NT	Quellung	NT	CONCORDANT	211	Rare	NA	NA	Post-PCV13	NVT	NVT	South Africa	-30.5595	22.9375	Africa	2012	2012.33	F	<=2	P	nasopharynx	missing	Carriage	missing	missing	missing	missing	missing	missing	missing	missing	missing	missing	missing	missing	missing	missing	missing	missing	gps13--0--28	0.06	S	S	S	FolP	I
17138_3#82	ERR1065472	7604	ST7604	NT	Quellung	NT	CONCORDANT	211	Rare	NA	NA	Post-PCV13	NVT	NVT	South Africa	-30.5595	22.9375	Africa	2012	2012.67	F	>2<=5	P	nasopharynx	missing	Carriage	missing	missing	missing	missing	missing	missing	missing	missing	missing	missing	missing	missing	missing	missing	missing	missing	gps13--0--28	0.06	S	S	S	FolP	I
17059_8#74	ERR1065370	7604	ST7604	NT	Quellung	NT	CONCORDANT	211	Rare	NA	NA	Post-PCV13	NVT	NVT	South Africa	-30.5595	22.9375	Africa	2012	2012.33	F	<=2	N	nasopharynx	missing	Carriage	missing	missing	missing	missing	missing	missing	missing	missing	missing	missing	missing	missing	missing	missing	missing	missing	gps13--0--28	0.06	S	S	S	FolP	I
17059_8#66	ERR1065362	7604	ST7604	NT	Quellung	NT	CONCORDANT	211	Rare	NA	NA	Post-PCV13	NVT	NVT	South Africa	-30.5595	22.9375	Africa	2012	2012.33	M	<=2	N	nasopharynx	missing	Carriage	missing	missing	missing	missing	missing	missing	missing	missing	missing	missing	missing	missing	missing	missing	missing	missing	gps13--0--28	0.06	S	S	S	FolP	I
17059_6#93	ERR1065204	7604	ST7604	NT	Quellung	NT	CONCORDANT	211	Rare	NA	NA	Post-PCV13	NVT	NVT	South Africa	-30.5595	22.9375	Africa	2013	2013.75	M	<=2	N	nasopharynx	missing	Carriage	missing	missing	missing	missing	missing	missing	missing	missing	missing	missing	missing	missing	missing	missing	missing	missing	gps13--0--gps41	0.03	S	S	S	FolA,FolP	R
15378_3#55	ERR862408	7604	ST7604	NT	Quellung	missing	Missing	211	Rare	NA	NA	Pre-PCV	NVT	NVT	Malawi	-13.2543	34.3015	Africa	2009	2009.75	M	>2<=5	missing	nasopharynx	carriage	Carriage	missing	missing	missing	missing	missing	missing	missing	missing	missing	missing	missing	missing	missing	missing	missing	missing	gps13--0--gps41	0.03	S	S	S	FolA,FolP	R
16288_4#64	ERR980020	7611	ST7611	NT	Quellung	NT	CONCORDANT	81	Intermediate	NVT-only	NVT-only	Pre-PCV	NVT	NVT	Nepal	28.3949	84.124	Asia	2014	2014.17	M	<=2	missing	nasopharynx	pneumonia	Carriage	missing	missing	missing	missing	missing	missing	missing	missing	missing	missing	missing	missing	missing	missing	missing	missing	55--82--0	0.03	S	S	S	FolP	I
16288_3#32	ERR979905	7622	ST7622	19A	Quellung	19A	CONCORDANT	84	Intermediate	VT-only	PCV13-VT-only	Pre-PCV	PCV13	VT	Nepal	28.3949	84.124	Asia	2012	2012	M	<=2	missing	blood	pneumonia	Disease	missing	missing	missing	missing	missing	missing	missing	missing	missing	missing	missing	missing	missing	missing	missing	missing	0--0--gps30	0.06	S	S	S	FolA,FolP	R
16288_8#33	ERR980306	7635	ST7635	9L	PCR	9N/L	Missing	138	Rare	NA	NA	Pre-PCV	NVT	NVT	Nepal	28.3949	84.124	Asia	2009	2009.25	M	<=2	missing	nasopharynx	carriage	Carriage	missing	missing	missing	missing	missing	missing	missing	missing	missing	missing	missing	missing	missing	missing	missing	missing	2--44--gps47	0.06	S	S	S	neg	S
16288_7#55	ERR980247	7637	ST7637	7C	PCR	7C(7B/40)	Missing	492	Rare	NA	NA	Pre-PCV	NVT	NVT	Nepal	28.3949	84.124	Asia	2009	2009.17	M	<=2	missing	nasopharynx	carriage	Carriage	missing	missing	missing	missing	missing	missing	missing	missing	missing	missing	missing	missing	missing	missing	missing	missing	2--4--2	0.03	S	S	S	FolA,FolP	R
17138_5#13	ERR1065587	7645	ST7645	14	Quellung	14	CONCORDANT	9	Dominant	VT>=50%	VT>=50%	Pre-PCV	PCV7	VT	Nepal	28.3949	84.124	Asia	2014	2014.33	F	<=2	missing	nasopharynx	carriage	Carriage	missing	missing	missing	missing	missing	missing	missing	missing	missing	missing	missing	missing	missing	missing	missing	missing	24--27--28	0.25	R	R	S	FolA,FolP	R
16288_6#14	ERR980135	7645	ST7645	14	Quellung	14	CONCORDANT	9	Dominant	VT>=50%	VT>=50%	Pre-PCV	PCV7	VT	Nepal	28.3949	84.124	Asia	2014	2014.33	F	>2<=5	missing	nasopharynx	carriage	Carriage	missing	missing	missing	missing	missing	missing	missing	missing	missing	missing	missing	missing	missing	missing	missing	missing	24--27--36	0.5	R	R	S	FolA,FolP	R
16288_5#42	ERR980080	7645	ST7645	14	Quellung	14	CONCORDANT	9	Dominant	VT>=50%	VT>=50%	Pre-PCV	PCV7	VT	Nepal	28.3949	84.124	Asia	2014	2014.75	M	>5<=15	missing	nasopharynx	pneumonia	Carriage	missing	missing	missing	missing	missing	missing	missing	missing	missing	missing	missing	missing	missing	missing	missing	missing	24--27--36	0.5	R	R	S	FolA,FolP	R
17138_5#58	ERR1065632	7647	ST7647	6C	PCR	6	Missing	284	Rare	NA	NA	Pre-PCV	NVT	NVT	Nepal	28.3949	84.124	Asia	2009	2009.17	M	<=2	missing	nasopharynx	carriage	Carriage	missing	missing	missing	missing	missing	missing	missing	missing	missing	missing	missing	missing	missing	missing	missing	missing	2--4--gps47	0.06	S	S	S	FolP	I
16288_8#62	ERR980335	7647	ST7647	6C	Quellung	6C	CONCORDANT	284	Rare	NA	NA	Pre-PCV	NVT	NVT	Nepal	28.3949	84.124	Asia	2014	2014.58	M	<=2	missing	nasopharynx	carriage	Carriage	missing	missing	missing	missing	missing	missing	missing	missing	missing	missing	missing	missing	missing	missing	missing	missing	2--4--gps47	0.06	S	S	S	FolP	I
16288_8#61	ERR980334	7647	ST7647	6C	Quellung	6C	CONCORDANT	284	Rare	NA	NA	Pre-PCV	NVT	NVT	Nepal	28.3949	84.124	Asia	2014	2014.58	M	<=2	missing	nasopharynx	carriage	Carriage	missing	missing	missing	missing	missing	missing	missing	missing	missing	missing	missing	missing	missing	missing	missing	missing	2--4--gps47	0.06	S	S	S	FolP	I
16288_8#38	ERR980311	7648	ST7648	6A	PCR	6	Missing	251	Rare	NA	NA	Pre-PCV	PCV13	VT	Nepal	28.3949	84.124	Asia	2009	2009.25	F	<=2	missing	nasopharynx	carriage	Carriage	missing	missing	missing	missing	missing	missing	missing	missing	missing	missing	missing	missing	missing	missing	missing	missing	0--4--gps113	0.06	S	S	S	FolA,FolP	R
16288_4#39	ERR979995	7648	ST7648	6A	Microarray	6A	Missing	251	Rare	NA	NA	Pre-PCV	PCV13	VT	Nepal	28.3949	84.124	Asia	2012	2012.58	F	<=2	missing	nasopharynx	carriage	Carriage	missing	missing	missing	missing	missing	missing	missing	missing	missing	missing	missing	missing	missing	missing	missing	missing	0--4--gps113	0.06	S	S	S	FolA,FolP	R
16288_7#45	ERR980239	7653	ST7653	6A	PCR	6	Missing	335	Rare	NA	NA	Pre-PCV	PCV13	VT	Nepal	28.3949	84.124	Asia	2009	2009.17	F	<=2	missing	nasopharynx	carriage	Carriage	missing	missing	missing	missing	missing	missing	missing	missing	missing	missing	missing	missing	missing	missing	missing	missing	2--4--3	0.03	S	S	S	FolA,FolP	R
16288_4#26	ERR979982	7653	ST7653	6A	Microarray	6A	Missing	335	Rare	NA	NA	Pre-PCV	PCV13	VT	Nepal	28.3949	84.124	Asia	2012	2012.5	F	<=2	missing	nasopharynx	carriage	Carriage	missing	missing	missing	missing	missing	missing	missing	missing	missing	missing	missing	missing	missing	missing	missing	missing	2--4--3	0.03	S	S	S	FolA,FolP	R
17138_5#35	ERR1065609	7660	ST7660	13	Quellung	13	CONCORDANT	508	Rare	NA	NA	Pre-PCV	NVT	NVT	Nepal	28.3949	84.124	Asia	2014	2014.5	M	<=2	missing	nasopharynx	carriage	Carriage	missing	missing	missing	missing	missing	missing	missing	missing	missing	missing	missing	missing	missing	missing	missing	missing	0--4--3	0.03	S	S	S	neg	S
16288_4#38	ERR979994	7664	ST7664	9V	Microarray	9V	Missing	43	Dominant	VT>=50%	VT>=50%	Pre-PCV	PCV7	VT	Nepal	28.3949	84.124	Asia	2012	2012.58	F	<=2	missing	nasopharynx	carriage	Carriage	missing	missing	missing	missing	missing	missing	missing	missing	missing	missing	missing	missing	missing	missing	missing	missing	1--4--23	0.03	S	S	S	neg	S
16288_8#8	ERR980281	7668	ST7668	6A	PCR	6	Missing	303	Rare	NA	NA	Pre-PCV	PCV13	VT	Nepal	28.3949	84.124	Asia	2009	2009.25	M	<=2	missing	nasopharynx	carriage	Carriage	missing	missing	missing	missing	missing	missing	missing	missing	missing	missing	missing	missing	missing	missing	missing	missing	23--0--2	0.03	S	S	S	FolP	I
16288_8#29	ERR980302	7671	ST7671	22F	PCR	22F/A	Missing	499	Rare	NA	NA	Pre-PCV	PCV15 (Merck)	NVT	Nepal	28.3949	84.124	Asia	2009	2009.25	F	<=2	missing	nasopharynx	carriage	Carriage	missing	missing	missing	missing	missing	missing	missing	missing	missing	missing	missing	missing	missing	missing	missing	missing	0--4--3	0.03	S	S	S	FolA,FolP	R
16288_7#71	ERR980261	7672	ST7672	23B	PCR	23B	Missing	102	Intermediate	NVT>50%	NVT>50%	Pre-PCV	NVT	NVT	Nepal	28.3949	84.124	Asia	2009	2009.17	M	<=2	missing	nasopharynx	carriage	Carriage	missing	missing	missing	missing	missing	missing	missing	missing	missing	missing	missing	missing	missing	missing	missing	missing	2--6--3	0.03	S	S	S	FolA,FolP	R
16288_4#37	ERR979993	7672	ST7672	23B	Microarray	NT	Missing	102	Intermediate	NVT>50%	NVT>50%	Pre-PCV	NVT	NVT	Nepal	28.3949	84.124	Asia	2012	2012.58	M	<=2	missing	nasopharynx	carriage	Carriage	missing	missing	missing	missing	missing	missing	missing	missing	missing	missing	missing	missing	missing	missing	missing	missing	2--6--3	0.03	S	S	S	FolA,FolP	R
16288_7#68	ERR980259	7705	ST7705	21	PCR	21	Missing	494	Rare	NA	NA	Pre-PCV	NVT	NVT	Nepal	28.3949	84.124	Asia	2009	2009.17	F	<=2	missing	nasopharynx	carriage	Carriage	missing	missing	missing	missing	missing	missing	missing	missing	missing	missing	missing	missing	missing	missing	missing	missing	2--4--2	0.03	S	S	S	FolP	I
14555_4#15	ERR736912	7733	ST7733	6B	Quellung	6B	CONCORDANT	297	Rare	NA	NA	Post-PCV7	PCV7	VT	South Africa	-30.5595	22.9375	Africa	2011	2011.33	M	<=2	N	blood	missing	Disease	Broth dilution	0.06	S	S	Broth dilution	4	S	Broth dilution	32	R	Broth dilution	8	R	Broth dilution	2	I	2--4--gps15	0.12	R	R	S	neg	S
21053_8#149	ERR1788160	7841	ST7841	20B	latex agglutination Quellung	20	CONCORDANT	567	Rare	NA	NA	Pre-PCV	NVT	NVT	RUSSIAN FEDERATION	61.524	105.319	Europe	2012	2012.5	F	>44<=65	missing	csf	meningitis	Disease	missing	missing	missing	missing	Disc diffusion	23	S	missing	missing	missing	missing	missing	missing	Disc diffusion	6	R	gps43--26--0	0.03	S	S	S	neg	S
19084_8#51	ERR1422564	8004	ST8004	6C	Quellung	6C	CONCORDANT	547	Rare	NA	NA	Pre-PCV	NVT	NVT	Peru	-9.18997	-75.0152	South America	2008	2008.5	M	>15<=24	missing	nasopharynx	carriage	Carriage	Disc diffusion	S (CLSI non-meningitis)	NA	S	Disc diffusion	29	S	Disc diffusion	32	S	Disc diffusion	30	S	missing	missing	missing	2--0--2	0.03	S	S	S	FolP	I
19341_2#19	ERR1453486	8052	ST8052	6B	missing	missing	Missing	23	Dominant	VT-only	PCV13-VT-only	Pre-PCV	PCV7	VT	The Gambia	13.4432	-15.3101	Africa	2009	2009.67	F	<=2	missing	nasopharynx	carriage	Carriage	missing	missing	missing	missing	missing	missing	missing	missing	missing	missing	missing	missing	missing	missing	missing	missing	2--4--0	0.03	S	S	S	FolA,FolP	R
19183_3#7	ERR1430805	8052	ST8052	6B	missing	missing	Missing	23	Dominant	VT-only	PCV13-VT-only	Pre-PCV	PCV7	VT	The Gambia	13.4432	-15.3101	Africa	2009	2009.58	M	<=2	missing	nasopharynx	carriage	Carriage	missing	missing	missing	missing	missing	missing	missing	missing	missing	missing	missing	missing	missing	missing	missing	missing	2--4--0	0.03	S	S	S	FolA,FolP	R
17794_7#98	ERR1191920	8052	ST8052	6B	missing	missing	Missing	23	Dominant	VT-only	PCV13-VT-only	Pre-PCV	PCV7	VT	The Gambia	13.4432	-15.3101	Africa	2009	2009.58	M	<=2	missing	nasopharynx	carriage	Carriage	missing	missing	missing	missing	missing	missing	missing	missing	missing	missing	missing	missing	missing	missing	missing	missing	2--4--0	0.03	S	S	S	FolA,FolP	R
17794_7#130	ERR1191952	8052	ST8052	6B	missing	missing	Missing	23	Dominant	VT-only	PCV13-VT-only	Pre-PCV	PCV7	VT	The Gambia	13.4432	-15.3101	Africa	2009	2009.5	M	<=2	missing	nasopharynx	carriage	Carriage	missing	missing	missing	missing	missing	missing	missing	missing	missing	missing	missing	missing	missing	missing	missing	missing	2--4--0	0.03	S	S	S	FolA,FolP	R
17428_8#145	ERR1106768	8052	ST8052	6B	missing	missing	Missing	23	Dominant	VT-only	PCV13-VT-only	Pre-PCV	PCV7	VT	The Gambia	13.4432	-15.3101	Africa	2009	2009.92	M	<=2	missing	nasopharynx	carriage	Carriage	missing	missing	missing	missing	missing	missing	missing	missing	missing	missing	missing	missing	missing	missing	missing	missing	2--4--0	0.03	S	S	S	FolA,FolP	R
16453_2#21	ERR984258	8052	ST8052	6B	missing	missing	Missing	23	Dominant	VT-only	PCV13-VT-only	Pre-PCV	PCV7	VT	The Gambia	13.4432	-15.3101	Africa	2009	2009.25	M	<=2	missing	nasopharynx	carriage	Carriage	missing	missing	missing	missing	missing	missing	missing	missing	missing	missing	missing	missing	missing	missing	missing	missing	2--4--0	0.03	S	S	S	FolA,FolP	R
15531_6#7	ERR870199	8052	ST8052	6B	missing	missing	Missing	23	Dominant	VT-only	PCV13-VT-only	Pre-PCV	PCV7	VT	The Gambia	13.4432	-15.3101	Africa	2009	2009.5	M	>2<=5	missing	nasopharynx	carriage	Carriage	missing	missing	missing	missing	missing	missing	missing	missing	missing	missing	missing	missing	missing	missing	missing	missing	2--4--0	0.03	S	S	S	FolA,FolP	R
15531_5#75	ERR870172	8052	ST8052	6B	missing	missing	Missing	23	Dominant	VT-only	PCV13-VT-only	Pre-PCV	PCV7	VT	The Gambia	13.4432	-15.3101	Africa	2009	2009.5	M	<=2	missing	nasopharynx	carriage	Carriage	missing	missing	missing	missing	missing	missing	missing	missing	missing	missing	missing	missing	missing	missing	missing	missing	2--4--0	0.03	S	S	S	FolA,FolP	R
15531_5#62	ERR870159	8052	ST8052	6B	missing	missing	Missing	23	Dominant	VT-only	PCV13-VT-only	Pre-PCV	PCV7	VT	The Gambia	13.4432	-15.3101	Africa	2009	2009.5	F	>5<=15	missing	nasopharynx	carriage	Carriage	missing	missing	missing	missing	missing	missing	missing	missing	missing	missing	missing	missing	missing	missing	missing	missing	2--4--0	0.03	S	S	S	FolA,FolP	R
14520_5#77	ERR730310	8052	ST8052	6B	missing	missing	Missing	23	Dominant	VT-only	PCV13-VT-only	Pre-PCV	PCV7	VT	The Gambia	13.4432	-15.3101	Africa	2009	2009.58	M	<=2	missing	nasopharynx	carriage	Carriage	missing	missing	missing	missing	missing	missing	missing	missing	missing	missing	missing	missing	missing	missing	missing	missing	2--4--0	0.03	S	S	S	FolA,FolP	R
14410_5#41	ERR714228	8052	ST8052	6B	missing	missing	Missing	23	Dominant	VT-only	PCV13-VT-only	Pre-PCV	PCV7	VT	The Gambia	13.4432	-15.3101	Africa	2009	2009.92	F	>2<=5	missing	blood	pneumonia	Disease	Disc diffusion	33	NA	S	missing	missing	missing	Disc diffusion	25	S	Disc diffusion	8	R	missing	missing	missing	2--4--0	0.03	S	S	S	FolA,FolP	R
14410_4#77	ERR714179	8052	ST8052	6B	missing	missing	Missing	23	Dominant	VT-only	PCV13-VT-only	Post-PCV7	PCV7	VT	The Gambia	13.4432	-15.3101	Africa	2011	2011.58	F	<=2	missing	blood	pneumonia	Disease	Disc diffusion	38	NA	S	missing	missing	missing	Disc diffusion	30	S	Disc diffusion	14	R	missing	missing	missing	2--4--0	0.03	S	S	S	FolA,FolP	R
21999_7#130	ERR2089392	8102	ST8102	12F	QUELLUNG	12F	CONCORDANT	575	Rare	NA	NA	Post-PCV10	PCV20 (Pfizer)	NVT	BRAZIL	-14.235	-51.9253	South America	2012	2012.5	M	>44<=65	missing	blood	bacteraemia	Disease	MIC method	S (CLSI non-meningitis)	NA	S	Disc diffusion	S (CLSI)	S	Disc diffusion	S (CLSI)	S	Disc diffusion	S (CLSI)	S	Disc diffusion	S (CLSI)	S	12--6--0	0.03	S	S	S	neg	S
16288_8#25	ERR980298	8155	ST8155	33B	PCR	33B	Missing	498	Rare	NA	NA	Pre-PCV	NVT	NVT	Nepal	28.3949	84.124	Asia	2009	2009.25	M	<=2	missing	nasopharynx	carriage	Carriage	missing	missing	missing	missing	missing	missing	missing	missing	missing	missing	missing	missing	missing	missing	missing	missing	0--4--2	0.03	S	S	S	FolA,FolP	R
17138_5#48	ERR1065622	8167	ST8167	33B	PCR	33F	Missing	510	Rare	NA	NA	Pre-PCV	NVT	NVT	Nepal	28.3949	84.124	Asia	2009	2009.08	F	<=2	missing	nasopharynx	carriage	Carriage	missing	missing	missing	missing	missing	missing	missing	missing	missing	missing	missing	missing	missing	missing	missing	missing	0--0--0	0.03	S	S	S	neg	S
17870_7#127	ERR1202197	8267	ST8267	6A	Quellung	6A	CONCORDANT	353	Rare	NA	NA	Pre-PCV	PCV13	VT	Malawi	-13.2543	34.3015	Africa	2009	2009.33	F	<=2	N	nasopharynx	carriage	Carriage	missing	missing	missing	missing	missing	missing	missing	missing	missing	missing	missing	missing	missing	missing	missing	missing	gps106--151--gps69	0.25	R	R	S	FolA	I
12378_2#64	ERR516668	8267	ST8267	6A	missing	missing	Missing	353	Rare	NA	NA	Pre-PCV	PCV13	VT	Malawi	-13.2543	34.3015	Africa	2009	2009.5	F	<=2	missing	csf	meningitis	Disease	Disc diffusion	S (BSAC)	NA	NA	Disc diffusion	S (BSAC)	NA	Disc diffusion	S (BSAC)	NA	Disc diffusion	R (BSAC)	NA	missing	missing	missing	gps106--151--gps69	0.25	R	R	S	FolA	I
14566_6#13	ERR730868	8330	ST8330	23F	Quellung	23F	CONCORDANT	270	Rare	NA	NA	Post-PCV7	PCV7	VT	South Africa	-30.5595	22.9375	Africa	2011	2011.08	F	>44<=65	missing	csf	missing	Disease	Broth dilution	0.5	R	S	Broth dilution	2	S	Broth dilution	0.06	S	Broth dilution	2	I	Broth dilution	4	R	19--gps66--gps63	0.25	R	R	S	FolA	I
13415_7#91	ERR633020	8330	ST8330	23F	Quellung	23F	CONCORDANT	270	Rare	NA	NA	Pre-PCV	PCV7	VT	South Africa	-30.5595	22.9375	Africa	2009	2009	M	>5<=15	missing	csf & blood	missing	Disease	Broth dilution	0.5	R	S	Broth dilution	4	S	Broth dilution	0.25	S	Broth dilution	1	S	Broth dilution	4	R	19--gps66--gps63	0.25	R	R	S	FolA	I
14913_2#21	ERR773835	8374	ST8374	14	Quellung	14	CONCORDANT	10	Dominant	VT>=50%	VT>=50%	Post-PCV7	PCV7	VT	South Africa	-30.5595	22.9375	Africa	2011	2011.83	M	>2<=5	P	blood	missing	Disease	Broth dilution	4	R	I	Broth dilution	4	S	Broth dilution	32	R	Broth dilution	8	R	Broth dilution	4	R	17--46--131	2	R	R	S	FolA,FolP	R
21127_2#108	ERR1788493	8376	ST8376	12F	QUELLUNG	12F	CONCORDANT	289	Rare	NA	NA	Pre-PCV	PCV20 (Pfizer)	NVT	BRAZIL	-14.235	-51.9253	South America	2008	2008	F	>15<=24	missing	csf	meningitis	Disease	BROTH DILUTION	0.03	S	S	Broth dilution	4	S	BROTH DILUTION	0.06	S	Disc diffusion	S (CLSI)	S	BROTH DILUTION	0.5	S	23--2--gps328	0.06	S	S	S	FolP	I
22114_6#37	ERR2089825	8595	ST8595	6A	Quellung	6A	CONCORDANT	343	Rare	NA	NA	Pre-PCV	PCV13	VT	Israel	31.0461	34.8516	Asia	2007	2007.5	M	<=2	missing	blood	missing	Disease	Etest	0.125	R	S	Disk diffusion	S (CLSI)	S	Disk diffusion	S (CLSI)	S	Disk diffusion	S (CLSI)	S	Disk diffusion	S (CLSI)	S	NEW--103--NEW	0.12	R	R	S	neg	S
22027_1#103	ERR2089723	8595	ST8595	6B	Quellung	6B	CONCORDANT	343	Rare	NA	NA	Pre-PCV	PCV7	VT	Israel	31.0461	34.8516	Asia	2008	2008.5	M	<=2	missing	csf	missing	Disease	missing	missing	missing	missing	missing	missing	missing	missing	missing	missing	missing	missing	missing	missing	missing	missing	NEW--103--NEW	0.12	R	R	S	neg	S
22027_1#45	ERR2089665	8596	ST8596	6B	Quellung	6B	CONCORDANT	185	Intermediate	VT-only	PCV7-VT-only	Pre-PCV	PCV7	VT	Israel	31.0461	34.8516	Asia	2005	2005.5	M	>2<=5	missing	blood	missing	Disease	Etest	0.5	R	S	Disk diffusion	S (CLSI)	S	Disk diffusion	S (CLSI)	S	Disk diffusion	S (CLSI)	S	Disk diffusion	R(CLSI)	R	gps126--16--NEW	2	R	R	S	FolA,FolP	R
17150_4#76	ERR1065715	8676	ST8676	19F	Quellung	19F	CONCORDANT	192	Intermediate	VT-only	PCV13-VT-only	Post-PCV7	PCV7	VT	South Africa	-30.5595	22.9375	Africa	2010	2010.5	M	<=2	N	nasopharynx	missing	Carriage	missing	missing	missing	missing	missing	missing	missing	missing	missing	missing	missing	missing	missing	missing	missing	missing	gps28--18--171	0.25	R	R	S	FolA,FolP	R
17059_8#83	ERR1065379	8676	ST8676	19F	Quellung	19A	CONCORDANT to serogroup level	192	Intermediate	VT-only	PCV13-VT-only	Post-PCV13	PCV7	VT	South Africa	-30.5595	22.9375	Africa	2012	2012.5	F	>24<=44	N	nasopharynx	missing	Carriage	missing	missing	missing	missing	missing	missing	missing	missing	missing	missing	missing	missing	missing	missing	missing	missing	gps28--18--171	0.25	R	R	S	FolA,FolP	R
13415_4#95	ERR600404	8820	ST8820	15BC	Quellung	15B	CONCORDANT	429	Rare	NA	NA	Pre-PCV	PCV20 (Pfizer)	NVT	South Africa	-30.5595	22.9375	Africa	2007	2007.08	M	<=2	missing	blood	missing	Disease	missing	missing	missing	missing	missing	missing	missing	missing	missing	missing	missing	missing	missing	E-test	8	R	2--4--2	0.03	S	S	S	FolA	I
18090_2#120	ERR1214628	76	ST76	6B	PCR and Quellung	6B	CONCORDANT	76	Intermediate	VT>=50%	VT>=50%	Pre-PCV	PCV7	VT	China	35.8617	104.195	Asia	2000	2000.5	missing	>2<=5	missing	nasopharynx	carriage	Carriage	E-test	2	R	S	missing	missing	missing	Disc diffusion	R (CLSI)	R	missing	missing	missing	missing	missing	missing	gps89--46--36	2	R	R	S	FolA	I
16288_8#59	ERR980332	8927	ST8927	6A	Quellung	6A	CONCORDANT	260	Rare	NA	NA	Pre-PCV	PCV13	VT	Nepal	28.3949	84.124	Asia	2014	2014.67	M	<=2	missing	nasopharynx	carriage	Carriage	missing	missing	missing	missing	missing	missing	missing	missing	missing	missing	missing	missing	missing	missing	missing	missing	2--0--3	0.03	S	S	S	FolA,FolP	R
16288_5#8	ERR980047	8927	ST8927	34	Quellung	34	CONCORDANT	260	Rare	NA	NA	Pre-PCV	NVT	NVT	Nepal	28.3949	84.124	Asia	2014	2014.33	M	<=2	missing	nasopharynx	pneumonia	Carriage	missing	missing	missing	missing	missing	missing	missing	missing	missing	missing	missing	missing	missing	missing	missing	missing	2--0--3	0.03	S	S	S	neg	S
16288_5#50	ERR980088	8927	ST8927	6A	Quellung	6A	CONCORDANT	260	Rare	NA	NA	Pre-PCV	PCV13	VT	Nepal	28.3949	84.124	Asia	2014	2014.25	M	<=2	missing	nasopharynx	carriage	Carriage	missing	missing	missing	missing	missing	missing	missing	missing	missing	missing	missing	missing	missing	missing	missing	missing	2--0--3	0.03	S	S	S	FolA,FolP	R
16288_4#47	ERR980003	8927	ST8927	6A	Microarray	6A	Missing	260	Rare	NA	NA	Pre-PCV	PCV13	VT	Nepal	28.3949	84.124	Asia	2012	2012.67	M	<=2	missing	nasopharynx	carriage	Carriage	missing	missing	missing	missing	missing	missing	missing	missing	missing	missing	missing	missing	missing	missing	missing	missing	2--0--3	0.03	S	S	S	FolA,FolP	R
16288_4#13	ERR979969	8927	ST8927	6A	Microarray	6A	Missing	260	Rare	NA	NA	Pre-PCV	PCV13	VT	Nepal	28.3949	84.124	Asia	2012	2012.5	M	<=2	missing	nasopharynx	carriage	Carriage	missing	missing	missing	missing	missing	missing	missing	missing	missing	missing	missing	missing	missing	missing	missing	missing	2--0--3	0.03	S	S	S	FolA,FolP	R
16453_2#37	ERR984274	8949	ST8949	16F	missing	missing	Missing	274	Rare	NA	NA	Pre-PCV	NVT	NVT	The Gambia	13.4432	-15.3101	Africa	2009	2009.58	M	<=2	missing	nasopharynx	carriage	Carriage	missing	missing	missing	missing	missing	missing	missing	missing	missing	missing	missing	missing	missing	missing	missing	missing	gps42--gps94--gps34	0.06	S	S	S	FolA,FolP	R
16399_7#10	ERR997631	8949	ST8949	16F	missing	missing	Missing	274	Rare	NA	NA	Pre-PCV	NVT	NVT	The Gambia	13.4432	-15.3101	Africa	2009	2009.92	M	<=2	missing	nasopharynx	carriage	Carriage	missing	missing	missing	missing	missing	missing	missing	missing	missing	missing	missing	missing	missing	missing	missing	missing	gps42--gps94--gps34	0.06	S	S	S	FolA,FolP	R
14520_4#74	ERR730214	8949	ST8949	16F	missing	missing	Missing	274	Rare	NA	NA	Pre-PCV	NVT	NVT	The Gambia	13.4432	-15.3101	Africa	2009	2009.83	M	<=2	missing	nasopharynx	carriage	Carriage	missing	missing	missing	missing	missing	missing	missing	missing	missing	missing	missing	missing	missing	missing	missing	missing	gps42--gps94--gps34	0.06	S	S	S	FolA,FolP	R
14410_7#65	ERR714422	8949	ST8949	16F	Latex Agglutination	16	CONCORDANT incomplete phenotypic differentiation	274	Rare	NA	NA	Pre-PCV	NVT	NVT	The Gambia	13.4432	-15.3101	Africa	2003	2003.92	F	>24<=44	missing	blood	missing	Disease	missing	missing	missing	missing	missing	missing	missing	missing	missing	missing	missing	missing	missing	missing	missing	missing	gps42--gps94--gps34	0.06	S	S	S	FolP	I
14410_7#17	ERR714374	8949	ST8949	16F	Latex Agglutination	16	CONCORDANT incomplete phenotypic differentiation	274	Rare	NA	NA	Pre-PCV	NVT	NVT	The Gambia	13.4432	-15.3101	Africa	2003	2003.75	F	>24<=44	missing	blood	missing	Disease	missing	missing	missing	missing	missing	missing	missing	missing	missing	missing	missing	missing	missing	missing	missing	missing	gps42--gps94--gps34	0.06	S	S	S	FolP	I
17794_7#35	ERR1191857	8958	ST8958	40	missing	missing	Missing	91	Intermediate	NVT>50%	NVT>50%	Post-PCV7	NVT	NVT	The Gambia	13.4432	-15.3101	Africa	2010	2010.67	missing	>24<=44	missing	nasopharynx	carriage	Carriage	missing	missing	missing	missing	missing	missing	missing	missing	missing	missing	missing	missing	missing	missing	missing	missing	1--0--23	0.03	S	S	S	FolP	I
17428_8#186	ERR1106809	8958	ST8958	40	missing	missing	Missing	91	Intermediate	NVT>50%	NVT>50%	Pre-PCV	NVT	NVT	The Gambia	13.4432	-15.3101	Africa	2009	2009.33	F	<=2	missing	nasopharynx	carriage	Carriage	missing	missing	missing	missing	missing	missing	missing	missing	missing	missing	missing	missing	missing	missing	missing	missing	1--0--23	0.03	S	S	S	FolP	I
16453_2#46	ERR984283	8958	ST8958	40	missing	missing	Missing	91	Intermediate	NVT>50%	NVT>50%	Pre-PCV	NVT	NVT	The Gambia	13.4432	-15.3101	Africa	2009	2009.33	M	<=2	missing	nasopharynx	carriage	Carriage	missing	missing	missing	missing	missing	missing	missing	missing	missing	missing	missing	missing	missing	missing	missing	missing	1--0--23	0.03	S	S	S	FolP	I
16453_2#39	ERR984276	8958	ST8958	40	missing	missing	Missing	91	Intermediate	NVT>50%	NVT>50%	Pre-PCV	NVT	NVT	The Gambia	13.4432	-15.3101	Africa	2009	2009	F	<=2	missing	nasopharynx	carriage	Carriage	missing	missing	missing	missing	missing	missing	missing	missing	missing	missing	missing	missing	missing	missing	missing	missing	1--0--23	0.03	S	S	S	FolP	I
16399_7#53	ERR997674	8958	ST8958	40	missing	missing	Missing	91	Intermediate	NVT>50%	NVT>50%	Pre-PCV	NVT	NVT	The Gambia	13.4432	-15.3101	Africa	2009	2009.08	F	<=2	missing	nasopharynx	carriage	Carriage	missing	missing	missing	missing	missing	missing	missing	missing	missing	missing	missing	missing	missing	missing	missing	missing	1--0--23	0.03	S	S	S	FolP	I
16399_7#1	ERR997622	8958	ST8958	40	missing	missing	Missing	91	Intermediate	NVT>50%	NVT>50%	Post-PCV7	NVT	NVT	The Gambia	13.4432	-15.3101	Africa	2011	2011.75	M	<=2	missing	lung aspirate	pneumonia	Disease	Disc diffusion	37	NA	S	missing	missing	missing	Disc diffusion	31	S	Disc diffusion	23	R	Disc diffusion	8	R	1--0--23	0.03	S	S	S	FolP	I
15873_5#8	ERR913404	8958	ST8958	40	missing	missing	Missing	91	Intermediate	NVT>50%	NVT>50%	Pre-PCV	NVT	NVT	The Gambia	13.4432	-15.3101	Africa	2009	2009.25	F	<=2	missing	nasopharynx	carriage	Carriage	missing	missing	missing	missing	missing	missing	missing	missing	missing	missing	missing	missing	missing	missing	missing	missing	1--0--23	0.03	S	S	S	FolP	I
14520_4#42	ERR730182	8958	ST8958	40	missing	missing	Missing	91	Intermediate	NVT>50%	NVT>50%	Pre-PCV	NVT	NVT	The Gambia	13.4432	-15.3101	Africa	2009	2009.25	F	<=2	missing	nasopharynx	carriage	Carriage	missing	missing	missing	missing	missing	missing	missing	missing	missing	missing	missing	missing	missing	missing	missing	missing	1--0--23	0.03	S	S	S	FolP	I
14520_4#41	ERR730181	8958	ST8958	40	missing	missing	Missing	91	Intermediate	NVT>50%	NVT>50%	Pre-PCV	NVT	NVT	The Gambia	13.4432	-15.3101	Africa	2009	2009.17	F	<=2	missing	nasopharynx	carriage	Carriage	missing	missing	missing	missing	missing	missing	missing	missing	missing	missing	missing	missing	missing	missing	missing	missing	1--0--23	0.03	S	S	S	FolP	I
14520_4#26	ERR730166	8958	ST8958	40	missing	missing	Missing	91	Intermediate	NVT>50%	NVT>50%	Pre-PCV	NVT	NVT	The Gambia	13.4432	-15.3101	Africa	2009	2009.25	F	<=2	missing	nasopharynx	carriage	Carriage	missing	missing	missing	missing	missing	missing	missing	missing	missing	missing	missing	missing	missing	missing	missing	missing	1--0--23	0.03	S	S	S	FolP	I
14520_4#11	ERR730151	8958	ST8958	40	missing	missing	Missing	91	Intermediate	NVT>50%	NVT>50%	Pre-PCV	NVT	NVT	The Gambia	13.4432	-15.3101	Africa	2009	2009.25	F	<=2	missing	nasopharynx	carriage	Carriage	missing	missing	missing	missing	missing	missing	missing	missing	missing	missing	missing	missing	missing	missing	missing	missing	1--0--23	0.03	S	S	S	FolP	I
14410_6#45	ERR714317	8958	ST8958	40	missing	missing	Missing	91	Intermediate	NVT>50%	NVT>50%	Post-PCV13	NVT	NVT	The Gambia	13.4432	-15.3101	Africa	2012	2012.67	M	>2<=5	missing	blood	pneumonia	Disease	missing	missing	missing	missing	missing	missing	missing	missing	missing	missing	missing	missing	missing	missing	missing	missing	1--0--23	0.03	S	S	S	FolA,FolP	R
14410_4#68	ERR714170	8958	ST8958	40	missing	missing	Missing	91	Intermediate	NVT>50%	NVT>50%	Post-PCV13	NVT	NVT	The Gambia	13.4432	-15.3101	Africa	2013	2013.33	M	<=2	missing	blood	pneumonia	Disease	Disc diffusion	26	NA	S	missing	missing	missing	Disc diffusion	27	S	Disc diffusion	23	R	Disc diffusion	22	S	1--0--23	0.03	S	S	S	FolA,FolP	R
14410_4#24	ERR714126	8958	ST8958	40	missing	missing	Missing	91	Intermediate	NVT>50%	NVT>50%	Post-PCV13	NVT	NVT	The Gambia	13.4432	-15.3101	Africa	2012	2012.92	M	<=2	missing	blood	pneumonia	Disease	Disc diffusion	36	NA	S	missing	missing	missing	Disc diffusion	30	S	Disc diffusion	30	S	Disc diffusion	11	R	1--0--23	0.03	S	S	S	FolP	I
21127_1#90	ERR1788288	8989	ST8989	11A	multiplex PCR	11A/11D	Missing	3	Dominant	NVT>50%	PCV20-VT-only	No universal introduction of PCV	PCV20 (Pfizer)	NVT	Belarus	53.7098	27.9534	Europe	2014	2014.17	M	>2<=5	missing	nasopharynx	carriage	Carriage	Broth dilution	0.25	R	S	Broth dilution	4	S	Broth dilution	0.032	S	Broth dilution	0.25	S	Broth dilution	0.25	S	gps97--35--242	0.25	R	R	S	neg	S
11679_1#95	ERR434059	9054	ST9054	14	Quellung	14	CONCORDANT	18	Dominant	VT>=50%	VT>=50%	Post-PCV7	PCV7	VT	Peru	-9.18997	-75.0152	South America	2010	2010.5	F	<=2	missing	blood	pneumonia	Disease	missing	missing	missing	missing	missing	missing	missing	missing	missing	missing	missing	missing	missing	missing	missing	missing	2--12--108	0.12	R	R	S	FolA,FolP	R
12291_1#8	ERR505470	9055	ST9055	10A	Quellung	10A	CONCORDANT	326	Rare	NA	NA	Post-PCV7	PCV20 (Pfizer)	NVT	Peru	-9.18997	-75.0152	South America	2011	2011.5	F	>5<=15	missing	blood	peritonitis	Disease	Disc diffusion	NS (CLSI non-menigitis)	NA	NS	Disc diffusion	28	S	Disc diffusion	30	S	Disc diffusion	30	S	missing	missing	missing	0--0--0	0.03	S	S	S	neg	S
14520_6#21	ERR730349	9092	ST9092	19F	missing	missing	Missing	440	Rare	NA	NA	Pre-PCV	PCV7	VT	Ghana	13.4432	-15.3101	Africa	2011	2011.08	M	<=2	missing	nasopharynx	carriage	Carriage	missing	missing	missing	missing	missing	missing	missing	missing	missing	missing	missing	missing	missing	missing	missing	missing	79--15--22	0.25	R	R	S	FolA	I
14520_6#24	ERR730352	9094	ST9094	19F	missing	missing	Missing	441	Rare	NA	NA	Pre-PCV	PCV7	VT	Ghana	13.4432	-15.3101	Africa	2011	2011.08	M	<=2	missing	nasopharynx	carriage	Carriage	missing	missing	missing	missing	missing	missing	missing	missing	missing	missing	missing	missing	missing	missing	missing	missing	0--0--gps162	0.06	S	S	S	FolA,FolP	R
14913_5#66	ERR774161	9174	ST9174	10F	Quellung	10F	CONCORDANT	30	Dominant	NVT>50%	NVT>50%	Post-PCV13	NVT	NVT	South Africa	-30.5595	22.9375	Africa	2013	2013.5	M	<=2	N	csf	missing	Disease	Broth dilution	0.25	R	S	Broth dilution	4	S	Broth dilution	4	R	Broth dilution	8	R	Broth dilution	8	R	2--gps87--242	0.12	R	R	S	FolA,FolP	R
9789_4#86	ERR316839	9443	ST9443	4	Quellung	4	CONCORDANT	380	Rare	NA	NA	Pre-PCV	PCV7	VT	Malawi	-13.2543	34.3015	Africa	2010	2010.67	F	<=2	N	nasopharynx	carriage	Carriage	missing	missing	missing	missing	missing	missing	missing	missing	missing	missing	missing	missing	missing	missing	missing	missing	2--0--3	0.03	S	S	S	FolA,FolP	R
17870_7#65	ERR1202135	9443	ST9443	4	missing	missing	Missing	380	Rare	NA	NA	Post-PCV13	PCV7	VT	Malawi	-13.2543	34.3015	Africa	2014	2014.75	M	<=2	missing	nasopharynx	carriage	Carriage	missing	missing	missing	missing	missing	missing	missing	missing	missing	missing	missing	missing	missing	missing	missing	missing	2--0--3	0.03	S	S	S	FolA,FolP	R
17870_8#114	ERR1202374	9446	ST9446	6B	Quellung	6B	CONCORDANT	379	Rare	NA	NA	Pre-PCV	PCV7	VT	Malawi	-13.2543	34.3015	Africa	2010	2010.08	M	<=2	N	nasopharynx	carriage	Carriage	missing	missing	missing	missing	missing	missing	missing	missing	missing	missing	missing	missing	missing	missing	missing	missing	0--0--0	0.03	S	S	S	FolA	I
17870_7#147	ERR1202217	9446	ST9446	6B	Quellung	6B	CONCORDANT	379	Rare	NA	NA	Pre-PCV	PCV7	VT	Malawi	-13.2543	34.3015	Africa	2010	2010.33	M	<=2	missing	nasopharynx	carriage	Carriage	missing	missing	missing	missing	missing	missing	missing	missing	missing	missing	missing	missing	missing	missing	missing	missing	0--0--0	0.03	S	S	S	FolA	I
11657_2#35	ERR433551	9452	ST9452	23F	Quellung	23F	CONCORDANT	7	Dominant	VT>=50%	VT>=50%	Pre-PCV	PCV7	VT	USA	37.0902	-95.7129	North America	1998	1998.08	missing	>65	missing	blood	pneumonia	Disease	Broth dilution	0.03	S	S	Broth dilution	2	S	Broth dilution	0.06	S	Broth dilution	1	S	Broth dilution	0.25	S	12--26--6	0.03	S	S	S	neg	S
9789_3#70	ERR316732	9454	ST9454	6B	Quellung	6B	CONCORDANT	579	Rare	NA	NA	Pre-PCV	PCV7	VT	Malawi	-13.2543	34.3015	Africa	2009	2009.33	F	<=2	missing	nasopharynx	carriage	Carriage	missing	missing	missing	missing	missing	missing	missing	missing	missing	missing	missing	missing	missing	missing	missing	missing	0--176--gps51	0.12	R	R	S	FolA,FolP	R
9789_4#89	ERR316842	9459	ST9459	22A	missing	missing	Missing	40	Dominant	NVT>50%	NVT>50%	Pre-PCV	NVT	NVT	Malawi	-13.2543	34.3015	Africa	2010	2010	F	>15<=24	N	nasopharynx	carriage	Carriage	missing	missing	missing	missing	missing	missing	missing	missing	missing	missing	missing	missing	missing	missing	missing	missing	12--4--3	0.03	S	S	S	neg	S
14936_5#55	ERR774619	9459	ST9459	22A	Quellung	22A	CONCORDANT	40	Dominant	NVT>50%	NVT>50%	Pre-PCV	NVT	NVT	Malawi	-13.2543	34.3015	Africa	2009	2009.75	M	<=2	N	nasopharynx	carriage	Carriage	missing	missing	missing	missing	missing	missing	missing	missing	missing	missing	missing	missing	missing	missing	missing	missing	12--4--3	0.03	S	S	S	neg	S
18456_1#30	ERR1288839	9460	ST9460	9L	missing	missing	Missing	325	Rare	NA	NA	Post-PCV13	NVT	NVT	Malawi	-13.2543	34.3015	Africa	2014	2014.33	F	>24<=44	N	nasopharynx	carriage	Carriage	missing	missing	missing	missing	missing	missing	missing	missing	missing	missing	missing	missing	missing	missing	missing	missing	0--0--0	0.03	S	S	S	FolA	I
18456_1#29	ERR1288838	9460	ST9460	9L	missing	missing	Missing	325	Rare	NA	NA	Post-PCV13	NVT	NVT	Malawi	-13.2543	34.3015	Africa	2014	2014.33	M	<=2	N	nasopharynx	carriage	Carriage	missing	missing	missing	missing	missing	missing	missing	missing	missing	missing	missing	missing	missing	missing	missing	missing	0--0--0	0.03	S	S	S	FolA	I
12290_3#37	ERR501577	9460	ST9460	9L	missing	missing	Missing	325	Rare	NA	NA	Pre-PCV	NVT	NVT	Malawi	-13.2543	34.3015	Africa	2008	2008.17	F	<=2	missing	csf	meningitis	Disease	Disc diffusion	S (BSAC)	NA	NA	Disc diffusion	S (BSAC)	NA	Disc diffusion	S (BSAC)	NA	Disc diffusion	R (BSAC)	NA	missing	missing	missing	0--0--0	0.03	S	S	S	FolA	I
9789_5#38	ERR316882	9464	ST9464	34	missing	missing	Missing	281	Rare	NA	NA	Pre-PCV	NVT	NVT	Malawi	-13.2543	34.3015	Africa	2010	2010.5	M	<=2	N	nasopharynx	carriage	Carriage	missing	missing	missing	missing	missing	missing	missing	missing	missing	missing	missing	missing	missing	missing	missing	missing	gps18--0--0	0.03	S	S	S	FolA,FolP	R
9789_4#37	ERR316790	9464	ST9464	34	missing	missing	Missing	281	Rare	NA	NA	Pre-PCV	NVT	NVT	Malawi	-13.2543	34.3015	Africa	2010	2010.33	F	>44<=65	P	nasopharynx	carriage	Carriage	missing	missing	missing	missing	missing	missing	missing	missing	missing	missing	missing	missing	missing	missing	missing	missing	gps18--0--0	0.03	S	S	S	FolA,FolP	R
9716_7#32	ERR311095	9464	ST9464	34	missing	missing	Missing	281	Rare	NA	NA	Pre-PCV	NVT	NVT	Malawi	-13.2543	34.3015	Africa	2009	2009.08	F	>2<=5	missing	nasopharynx	carriage	Carriage	missing	missing	missing	missing	missing	missing	missing	missing	missing	missing	missing	missing	missing	missing	missing	missing	gps18--0--0	0.03	S	S	S	FolA,FolP	R
15531_3#89	ERR869996	9464	ST9464	34	missing	missing	Missing	281	Rare	NA	NA	Post-PCV13	NVT	NVT	Malawi	-13.2543	34.3015	Africa	2014	2014.5	M	>5<=15	missing	nasopharynx	carriage	Carriage	missing	missing	missing	missing	missing	missing	missing	missing	missing	missing	missing	missing	missing	missing	missing	missing	gps18--0--0	0.03	S	S	S	FolA,FolP	R
15531_2#69	ERR869882	9464	ST9464	34	missing	missing	Missing	281	Rare	NA	NA	Post-PCV13	NVT	NVT	Malawi	-13.2543	34.3015	Africa	2014	2014.58	F	>24<=44	N	nasopharynx	carriage	Carriage	missing	missing	missing	missing	missing	missing	missing	missing	missing	missing	missing	missing	missing	missing	missing	missing	gps18--0--0	0.03	S	S	S	FolA,FolP	R
9789_4#39	ERR316792	9468	ST9468	14	Quellung	14	CONCORDANT	9	Dominant	VT>=50%	VT>=50%	Pre-PCV	PCV7	VT	Malawi	-13.2543	34.3015	Africa	2009	2009.75	M	<=2	N	nasopharynx	carriage	Carriage	missing	missing	missing	missing	missing	missing	missing	missing	missing	missing	missing	missing	missing	missing	missing	missing	0--27--gps34	0.06	S	S	S	FolA,FolP	R
15378_3#7	ERR862360	9468	ST9468	14	Quellung	missing	Missing	9	Dominant	VT>=50%	VT>=50%	Pre-PCV	PCV7	VT	Malawi	-13.2543	34.3015	Africa	2009	2009.67	M	<=2	N	nasopharynx	carriage	Carriage	missing	missing	missing	missing	missing	missing	missing	missing	missing	missing	missing	missing	missing	missing	missing	missing	0--27--gps34	0.06	S	S	S	FolA,FolP	R
9789_2#88	ERR316659	9471	ST9471	9L	missing	missing	Missing	578	Rare	NA	NA	Pre-PCV	NVT	NVT	Malawi	-13.2543	34.3015	Africa	2005	2005.33	F	<=2	missing	blood	septicaemia	Disease	Disc diffusion	R (BSAC)	NA	R	Disc diffusion	S (BSAC)	NA	Disc diffusion	S (BSAC)	NA	Disc diffusion	S (BSAC)	NA	missing	missing	missing	0--gps7--gps58	0.12	R	R	S	FolA	I
10395_5#39	ERR352029	9488	ST9488	35D	Latex agglutination	35B	CONCORDANT	5	Dominant	VT>=50%	VT>=50%	Post-PCV13	NVT	NVT	Cameroun	6	12	Africa	2012	2012.67	M	<=2	missing	csf	meningitis	Disease	Disc diffusion	15	NA	NA	Disc diffusion	30	S	Disc diffusion	30	S	Disc diffusion	34	S	Disc diffusion	10	R	7--1--77	0.25	R	R	S	FolP	I
10395_5#60	ERR352050	9489	ST9489	6A	Latex agglutination	6A	CONCORDANT	62	Intermediate	VT-only	PCV13-VT-only	Post-PCV13	PCV13	VT	Cameroun	6	12	Africa	2012	2012.33	M	<=2	missing	csf	meningitis	Disease	missing	missing	missing	missing	Disc diffusion	16	R	Disc diffusion	17	I	Disc diffusion	15	R	Disc diffusion	missing	missing	12--gps15--293	0.06	S	S	S	FolA,FolP	R
10395_5#55	ERR352045	9490	ST9490	17F	Latex agglutination	17F	CONCORDANT	411	Rare	NA	NA	Post-PCV13	NVT	NVT	Cameroun	6	12	Africa	2012	2012.75	M	<=2	missing	csf	meningitis	Disease	Disc diffusion	30	NA	S	Disc diffusion	37	S	Disc diffusion	34	S	Disc diffusion	35	S	Disc diffusion	missing	missing	1--0--2	0.03	S	S	S	FolA,FolP	R
10395_5#54	ERR352044	9498	ST9498	23F	Latex agglutination	23F	CONCORDANT	410	Rare	NA	NA	Pre-PCV	PCV7	VT	Niger	17.6078	8.08167	Africa	2012	2012.58	M	<=2	missing	csf	meningitis	Disease	Disc diffusion	14	NA	NA	Disc diffusion	13	R	Disc diffusion	28	S	Disc diffusion	29	S	Disc diffusion	missing	missing	0--1--21	0.12	R	R	S	FolA	I
10395_5#38	ERR352028	9509	ST9509	10A	Latex agglutination	10A	CONCORDANT	94	Intermediate	VT>=50%	VT>=50%	Pre-PCV	PCV20 (Pfizer)	NVT	Niger	17.6078	8.08167	Africa	2012	2012.58	M	<=2	missing	csf	meningitis	Disease	Disc diffusion	17	NA	NA	Disc diffusion	27	S	Disc diffusion	27	S	Disc diffusion	13	R	Disc diffusion	missing	missing	0--2--104	0.06	S	S	S	FolA,FolP	R
9789_5#40	ERR316884	9524	ST9524	34	missing	missing	Missing	217	Rare	NA	NA	Pre-PCV	NVT	NVT	Malawi	-13.2543	34.3015	Africa	2009	2009.92	M	>5<=15	missing	nasopharynx	carriage	Carriage	missing	missing	missing	missing	missing	missing	missing	missing	missing	missing	missing	missing	missing	missing	missing	missing	1--0--0	0.03	S	S	S	FolP	I
15531_2#42	ERR869855	9524	ST9524	34	Quellung	missing	Missing	217	Rare	NA	NA	Pre-PCV	NVT	NVT	Malawi	-13.2543	34.3015	Africa	2009	2009.83	F	<=2	N	nasopharynx	carriage	Carriage	missing	missing	missing	missing	missing	missing	missing	missing	missing	missing	missing	missing	missing	missing	missing	missing	1--0--0	0.03	S	S	S	FolP	I
15378_4#82	ERR862530	9524	ST9524	34	Quellung	missing	Missing	217	Rare	NA	NA	Pre-PCV	NVT	NVT	Malawi	-13.2543	34.3015	Africa	2009	2009.67	M	>2<=5	missing	nasopharynx	carriage	Carriage	missing	missing	missing	missing	missing	missing	missing	missing	missing	missing	missing	missing	missing	missing	missing	missing	1--0--0	0.03	S	S	S	FolP	I
15378_4#53	ERR862501	9524	ST9524	34	Quellung	missing	Missing	217	Rare	NA	NA	Pre-PCV	NVT	NVT	Malawi	-13.2543	34.3015	Africa	2009	2009.67	M	>2<=5	missing	nasopharynx	carriage	Carriage	missing	missing	missing	missing	missing	missing	missing	missing	missing	missing	missing	missing	missing	missing	missing	missing	1--0--0	0.03	S	S	S	FolP	I
15378_4#23	ERR862471	9524	ST9524	34	missing	missing	Missing	217	Rare	NA	NA	Post-PCV13	NVT	NVT	Malawi	-13.2543	34.3015	Africa	2013	2013.33	F	>44<=65	missing	csf	meningitis	Disease	inferred as disc diffusion	I (BSAC)	NA	missing	missing	missing	missing	missing	S (BSAC)	missing	disc diffusion	R (BSAC)	NA	disc diffusion	R (BSAC)	NA	1--0--0	0.03	S	S	S	FolP	I
15378_3#58	ERR862411	9524	ST9524	34	Quellung	missing	Missing	217	Rare	NA	NA	Pre-PCV	NVT	NVT	Malawi	-13.2543	34.3015	Africa	2009	2009.75	M	>2<=5	missing	nasopharynx	carriage	Carriage	missing	missing	missing	missing	missing	missing	missing	missing	missing	missing	missing	missing	missing	missing	missing	missing	1--0--0	0.03	S	S	S	FolP	I
12290_3#71	ERR501611	9524	ST9524	34	missing	missing	Missing	217	Rare	NA	NA	Pre-PCV	NVT	NVT	Malawi	-13.2543	34.3015	Africa	2004	2004.17	F	<=2	missing	blood	septicaemia	Disease	Disc diffusion	S (BSAC)	NA	NA	Disc diffusion	R (BSAC)	NA	Disc diffusion	S (BSAC)	NA	Disc diffusion	R (BSAC)	NA	missing	missing	missing	1--0--0	0.03	S	S	S	FolP	I
9789_2#80	ERR316651	9526	ST9526	17F	missing	missing	Missing	61	Intermediate	NVT-only	NVT-only	Pre-PCV	NVT	NVT	Malawi	-13.2543	34.3015	Africa	2010	2010.58	F	>24<=44	missing	blood	septicaemia	Disease	Disc diffusion	S (BSAC)	NA	NA	Disc diffusion	R (BSAC)	NA	Disc diffusion	NA	missing	Disc diffusion	S (BSAC)	NA	missing	missing	missing	2--6--gps34	0.06	S	S	S	FolA,FolP	R
17870_8#129	ERR1202389	9526	ST9526	17F	missing	missing	Missing	61	Intermediate	NVT-only	NVT-only	Post-PCV13	NVT	NVT	Malawi	-13.2543	34.3015	Africa	2013	2013.33	M	>44<=65	missing	blood	bacteraemia	Disease	inferred as disc diffusion	S (BSAC)	NA	missing	missing	missing	missing	missing	S (BSAC)	missing	disc diffusion	S (BSAC)	NA	disc diffusion	R (BSAC)	NA	2--6--gps34	0.06	S	S	S	FolA,FolP	R
17870_7#106	ERR1202176	9526	ST9526	17F	missing	missing	Missing	61	Intermediate	NVT-only	NVT-only	Post-PCV13	NVT	NVT	Malawi	-13.2543	34.3015	Africa	2014	2014.75	M	<=2	missing	nasopharynx	carriage	Carriage	missing	missing	missing	missing	missing	missing	missing	missing	missing	missing	missing	missing	missing	missing	missing	missing	2--6--gps34	0.06	S	S	S	FolA,FolP	R
15277_3#71	ERR845800	9526	ST9526	17F	missing	missing	Missing	61	Intermediate	NVT-only	NVT-only	Pre-PCV	NVT	NVT	Malawi	-13.2543	34.3015	Africa	2004	2004.83	F	>5<=15	missing	blood	bacteraemia	Disease	inferred as disc diffusion	S (BSAC)	NA	missing	missing	S (BSAC)	NA	missing	S (BSAC)	missing	disc diffusion	S (BSAC)	NA	disc diffusion	S (BSAC)	NA	2--6--gps34	0.06	S	S	S	FolP	I
19341_2#49	ERR1453516	9531	ST9531	7F	missing	missing	Missing	56	Intermediate	VT>=50%	PCV20-VT-only	Post-PCV13	PCV10	VT	Malawi	-13.2543	34.3015	Africa	2015	2015.33	M	>24<=44	missing	csf	meningitis	Disease	inferred as disc diffusion	S (BSAC)	NA	missing	missing	S (BSAC)	NA	missing	S (BSAC)	missing	disc diffusion	S (BSAC)	NA	missing	missing	missing	2--4--27	0.03	S	S	S	FolP	I
9789_3#16	ERR316678	9533	ST9533	6A	missing	missing	Missing	13	Dominant	VT>=50%	VT>=50%	Pre-PCV	PCV13	VT	Malawi	-13.2543	34.3015	Africa	2005	2005.58	F	<=2	missing	csf	meningitis	Disease	Disc diffusion	S (BSAC)	NA	NA	Disc diffusion	S (BSAC)	NA	Disc diffusion	S (BSAC)	NA	Disc diffusion	S (BSAC)	NA	missing	missing	missing	0--4--3	0.03	S	S	S	FolP	I
9789_5#5	ERR316849	9537	ST9537	18A	Quellung	18A	CONCORDANT	61	Intermediate	NVT-only	NVT-only	Pre-PCV	NVT	NVT	Malawi	-13.2543	34.3015	Africa	2010	2010.5	M	<=2	N	nasopharynx	carriage	Carriage	missing	missing	missing	missing	missing	missing	missing	missing	missing	missing	missing	missing	missing	missing	missing	missing	0--0--0	0.03	S	S	S	neg	S
9789_2#72	ERR316643	9537	ST9537	18A	missing	missing	Missing	61	Intermediate	NVT-only	NVT-only	Pre-PCV	NVT	NVT	Malawi	-13.2543	34.3015	Africa	2010	2010.58	M	>24<=44	missing	blood	septicaemia	Disease	Disc diffusion	S (BSAC)	NA	NA	Disc diffusion	R (BSAC)	NA	Disc diffusion	NA	missing	Disc diffusion	S (BSAC)	NA	missing	missing	missing	0--2--0	0.03	S	S	S	FolA	I
11657_2#26	ERR433546	9540	ST9540	19F	Quellung	19F	CONCORDANT	10	Dominant	VT>=50%	VT>=50%	Pre-PCV	PCV7	VT	USA	37.0902	-95.7129	North America	1999	1999.75	missing	>2<=5	missing	blood	pneumonia	Disease	Broth dilution	0.5	R	S	Broth dilution	4	S	Broth dilution	0.12	S	Broth dilution	>8	R	Broth dilution	8	R	17--15--22	0.5	R	R	S	neg	S
9789_5#51	ERR316895	9545	ST9545	19F	missing	missing	Missing	192	Intermediate	VT-only	PCV13-VT-only	Pre-PCV	PCV7	VT	Malawi	-13.2543	34.3015	Africa	2010	2010.33	M	>2<=5	missing	nasopharynx	carriage	Carriage	missing	missing	missing	missing	missing	missing	missing	missing	missing	missing	missing	missing	missing	missing	missing	missing	gps20--gps41--gps62	0.12	R	R	S	FolA,FolP	R
9789_5#46	ERR316890	9545	ST9545	19F	Quellung	19F	CONCORDANT	192	Intermediate	VT-only	PCV13-VT-only	Pre-PCV	PCV7	VT	Malawi	-13.2543	34.3015	Africa	2010	2010.5	F	<=2	missing	nasopharynx	carriage	Carriage	missing	missing	missing	missing	missing	missing	missing	missing	missing	missing	missing	missing	missing	missing	missing	missing	gps20--gps41--gps62	0.12	R	R	S	FolA,FolP	R
9789_3#49	ERR316711	9549	ST9549	6A	Quellung	6A	CONCORDANT	190	Intermediate	VT>=50%	VT>=50%	Pre-PCV	PCV13	VT	Malawi	-13.2543	34.3015	Africa	2009	2009.17	M	<=2	missing	nasopharynx	carriage	Carriage	missing	missing	missing	missing	missing	missing	missing	missing	missing	missing	missing	missing	missing	missing	missing	missing	2--176--gps27	0.06	S	S	S	FolA,FolP	R
17870_8#55	ERR1202315	9549	ST9549	6A	missing	missing	Missing	190	Intermediate	VT>=50%	VT>=50%	Pre-PCV	PCV13	VT	Malawi	-13.2543	34.3015	Africa	2005	2005.33	missing	>2<=5	missing	csf	meningitis	Disease	inferred as disc diffusion	S (BSAC)	NA	missing	missing	S (BSAC)	NA	missing	S (BSAC)	missing	disc diffusion	S (BSAC)	NA	disc diffusion	R (BSAC)	NA	2--176--gps260	0.06	S	S	S	FolA	I
17870_8#106	ERR1202366	9549	ST9549	6A	missing	missing	Missing	190	Intermediate	VT>=50%	VT>=50%	Pre-PCV	PCV13	VT	Malawi	-13.2543	34.3015	Africa	2003	2003.33	M	>2<=5	missing	csf	meningitis	Disease	inferred as disc diffusion	R (BSAC)	NA	missing	missing	R (BSAC)	NA	missing	S (BSAC)	missing	disc diffusion	S (BSAC)	NA	disc diffusion	R (BSAC)	NA	2--176--gps27	0.06	S	S	S	FolA	I
15378_4#17	ERR862465	9549	ST9549	6A	Quellung	6A	CONCORDANT	190	Intermediate	VT>=50%	VT>=50%	Pre-PCV	PCV13	VT	Malawi	-13.2543	34.3015	Africa	2009	2009.67	F	>24<=44	missing	nasopharynx	carriage	Carriage	missing	missing	missing	missing	missing	missing	missing	missing	missing	missing	missing	missing	missing	missing	missing	missing	2--176--gps27	0.06	S	S	S	FolA	I
15378_3#17	ERR862370	9549	ST9549	6A	Quellung	6B	CONCORDANT to serogroup level	190	Intermediate	VT>=50%	VT>=50%	Pre-PCV	PCV13	VT	Malawi	-13.2543	34.3015	Africa	2010	2010.08	F	<=2	N	nasopharynx	carriage	Carriage	missing	missing	missing	missing	missing	missing	missing	missing	missing	missing	missing	missing	missing	missing	missing	missing	2--176--gps27	0.06	S	S	S	FolA	I
15378_3#12	ERR862365	9549	ST9549	6A	Quellung	6A	CONCORDANT	190	Intermediate	VT>=50%	VT>=50%	Pre-PCV	PCV13	VT	Malawi	-13.2543	34.3015	Africa	2009	2009.17	M	<=2	N	nasopharynx	carriage	Carriage	missing	missing	missing	missing	missing	missing	missing	missing	missing	missing	missing	missing	missing	missing	missing	missing	2--176--gps27	0.06	S	S	S	FolA	I
14936_6#59	ERR774714	9549	ST9549	6A	missing	missing	Missing	190	Intermediate	VT>=50%	VT>=50%	Post-PCV13	PCV13	VT	Malawi	-13.2543	34.3015	Africa	2014	2014.25	F	<=2	N	nasopharynx	carriage / pneumonia	Carriage	missing	missing	missing	missing	missing	missing	missing	missing	missing	missing	missing	missing	missing	missing	missing	missing	2--176--gps27	0.06	S	S	S	FolA	I
12290_2#65	ERR501524	9549	ST9549	6A	Quellung	6A	CONCORDANT	190	Intermediate	VT>=50%	VT>=50%	Pre-PCV	PCV13	VT	Malawi	-13.2543	34.3015	Africa	2010	2010.83	F	<=2	N	nasopharynx	carriage	Carriage	missing	missing	missing	missing	missing	missing	missing	missing	missing	missing	missing	missing	missing	missing	missing	missing	2--176--gps27	0.06	S	S	S	FolA	I
11826_1#78	ERR449262	9557	ST9557	4	Quellung	4	CONCORDANT	27	Dominant	VT-only	PCV13-VT-only	Pre-PCV	PCV7	VT	USA	37.0902	-95.7129	North America	1999	1999.83	missing	>2<=5	missing	blood	bacteremia	Disease	Broth dilution	0.03	S	S	Broth dilution	2	S	Broth dilution	0.06	S	Broth dilution	4	R	Broth dilution	1	I	12--0--3	0.03	S	S	S	FolP	I
11822_1#69	ERR449158	9565	ST9565	18C	Quellung	18B	CONCORDANT to serogroup level	50	Intermediate	VT>=50%	VT>=50%	Pre-PCV	PCV7	VT	USA	37.0902	-95.7129	North America	1999	1999.75	missing	>2<=5	missing	blood	bacteremia	Disease	Broth dilution	0.03	S	S	Broth dilution	2	S	Broth dilution	0.06	S	Broth dilution	1	S	Broth dilution	0.25	S	0--4--0	0.03	S	S	S	neg	S
9716_7#17	ERR311080	9575	ST9575	6A	Quellung	6A	CONCORDANT	13	Dominant	VT>=50%	VT>=50%	Pre-PCV	PCV13	VT	Malawi	-13.2543	34.3015	Africa	2009	2009.67	F	>5<=15	missing	nasopharynx	carriage	Carriage	missing	missing	missing	missing	missing	missing	missing	missing	missing	missing	missing	missing	missing	missing	missing	missing	0--0--3	0.03	S	S	S	FolA	I
17138_5#43	ERR1065617	9597	ST9597	6B	Quellung	6B	CONCORDANT	509	Rare	NA	NA	Pre-PCV	PCV7	VT	Nepal	28.3949	84.124	Asia	2014	2014.58	M	<=2	missing	nasopharynx	carriage	Carriage	missing	missing	missing	missing	missing	missing	missing	missing	missing	missing	missing	missing	missing	missing	missing	missing	0--0--0	0.03	S	S	S	FolA,FolP	R
13710_1#7	ERR662323	9692	ST9692	15A	Quellung	15A	CONCORDANT	11	Dominant	NVT>50%	NVT>50%	Post-PCV13	NVT	NVT	USA	37.0902	-95.7129	North America	2012	2012.5	missing	>24<=44	missing	blood	missing	Disease	Broth dilution	0.03	S	S	Broth dilution	2	S	Broth dilution	4	R	Broth dilution	0.5	S	Broth dilution	0.5	S	76--0--2	0.03	S	S	S	neg	S
15608_4#67	ERR876685	9745	ST9745	20A	Quellung	20	CONCORDANT	172	Rare	NA	NA	Post-PCV10	NVT	NVT	Trinidad and Tobago	10.6918	-61.2225	North America	2012	2012.5	M	>44<=65	missing	sputum	pneumonia	Disease	missing	missing	missing	missing	missing	missing	missing	missing	missing	missing	missing	missing	missing	missing	missing	missing	0--4--2	0.03	S	S	S	neg	S
17175_6#62	ERR1066164	9813	ST9813	35B	Quellung	35B	CONCORDANT	160	Intermediate	NVT-only	NVT-only	Post-PCV7	NVT	NVT	South Africa	-30.5595	22.9375	Africa	2010	2010.67	F	<=2	N	nasopharynx	missing	Carriage	missing	missing	missing	missing	missing	missing	missing	missing	missing	missing	missing	missing	missing	missing	missing	missing	2--4--187	0.03	S	S	S	neg	S
17175_4#5	ERR1065924	9813	ST9813	35B	Quellung	29	CONCORDANT to genogroup level	160	Intermediate	NVT-only	NVT-only	Post-PCV13	NVT	NVT	South Africa	-30.5595	22.9375	Africa	2012	2012.75	M	<=2	N	nasopharynx	missing	Carriage	missing	missing	missing	missing	missing	missing	missing	missing	missing	missing	missing	missing	missing	missing	missing	missing	2--4--187	0.03	S	S	S	FolP	I
17150_4#84	ERR1065723	9813	ST9813	35B	Quellung	35B	CONCORDANT	160	Intermediate	NVT-only	NVT-only	Post-PCV7	NVT	NVT	South Africa	-30.5595	22.9375	Africa	2010	2010.5	M	<=2	P	nasopharynx	missing	Carriage	missing	missing	missing	missing	missing	missing	missing	missing	missing	missing	missing	missing	missing	missing	missing	missing	2--4--187	0.03	S	S	S	FolP	I
17059_8#43	ERR1065339	9813	ST9813	35B	Quellung	35F	CONCORDANT to serogroup level	160	Intermediate	NVT-only	NVT-only	Post-PCV13	NVT	NVT	South Africa	-30.5595	22.9375	Africa	2012	2012.5	F	<=2	N	nasopharynx	missing	Carriage	missing	missing	missing	missing	missing	missing	missing	missing	missing	missing	missing	missing	missing	missing	missing	missing	2--4--187	0.03	S	S	S	neg	S
15995_1#51	ERR925077	9813	ST9813	35B	Quellung	35B	CONCORDANT	160	Intermediate	NVT-only	NVT-only	Pre-PCV	NVT	NVT	South Africa	-30.5595	22.9375	Africa	2009	2009.75	M	>2<=5	missing	nasopharynx	missing	Carriage	missing	missing	missing	missing	missing	missing	missing	missing	missing	missing	missing	missing	missing	missing	missing	missing	2--4--187	0.03	S	S	S	neg	S
15995_1#153	ERR925176	9813	ST9813	35B	Quellung	35B	CONCORDANT	160	Intermediate	NVT-only	NVT-only	Post-PCV13	NVT	NVT	South Africa	-30.5595	22.9375	Africa	2013	2013.5	F	<=2	N	nasopharynx	missing	Carriage	missing	missing	missing	missing	missing	missing	missing	missing	missing	missing	missing	missing	missing	missing	missing	missing	2--4--187	0.03	S	S	S	FolP	I
15873_1#7	ERR913065	9813	ST9813	35B	Quellung	35B	CONCORDANT	160	Intermediate	NVT-only	NVT-only	Pre-PCV	NVT	NVT	South Africa	-30.5595	22.9375	Africa	2009	2009.58	M	<=2	missing	nasopharynx	missing	Carriage	missing	missing	missing	missing	missing	missing	missing	missing	missing	missing	missing	missing	missing	missing	missing	missing	2--4--187	0.03	S	S	S	neg	S
14936_4#32	ERR774505	9813	ST9813	35B	Quellung	35B	CONCORDANT	160	Intermediate	NVT-only	NVT-only	Post-PCV13	NVT	NVT	South Africa	-30.5595	22.9375	Africa	2013	2013.33	F	<=2	N	blood	missing	Disease	Broth dilution	0.015	S	S	Broth dilution	4	S	Broth dilution	0.06	S	Broth dilution	1	S	Broth dilution	0.5	S	2--4--187	0.03	S	S	S	FolP	I
14913_7#65	ERR774349	9813	ST9813	35D	Quellung	35B	CONCORDANT	160	Intermediate	NVT-only	NVT-only	Post-PCV13	NVT	NVT	South Africa	-30.5595	22.9375	Africa	2012	2012.5	F	<=2	missing	pus	missing	Disease	Broth dilution	0.03	S	S	Broth dilution	2	S	Broth dilution	0.03	S	Broth dilution	2	I	Broth dilution	0.5	S	2--4--187	0.03	S	S	S	FolP	I
14913_5#1	ERR774098	9813	ST9813	35B	Quellung	35B	CONCORDANT	160	Intermediate	NVT-only	NVT-only	Post-PCV13	NVT	NVT	South Africa	-30.5595	22.9375	Africa	2013	2013.33	F	<=2	N	blood	missing	Disease	Broth dilution	0.03	S	S	Broth dilution	4	S	Broth dilution	0.06	S	Broth dilution	1	S	Broth dilution	0.5	S	2--4--187	0.03	S	S	S	FolP	I
14913_4#61	ERR774063	9813	ST9813	35B	Quellung	35B	CONCORDANT	160	Intermediate	NVT-only	NVT-only	Post-PCV13	NVT	NVT	South Africa	-30.5595	22.9375	Africa	2012	2012.33	M	>2<=5	missing	csf & blood	missing	Disease	Broth dilution	0.03	S	S	Broth dilution	4	S	Broth dilution	0.06	S	Broth dilution	2	I	Broth dilution	0.25	S	2--4--187	0.03	S	S	S	neg	S
14913_4#43	ERR774045	9813	ST9813	35D	Quellung	35B	CONCORDANT	160	Intermediate	NVT-only	NVT-only	Post-PCV13	NVT	NVT	South Africa	-30.5595	22.9375	Africa	2012	2012.25	M	>2<=5	missing	csf & blood	missing	Disease	Broth dilution	0.03	S	S	Broth dilution	4	S	Broth dilution	0.06	S	Broth dilution	2	I	Broth dilution	1	I	2--4--187	0.03	S	S	S	FolP	I
14555_4#25	ERR736922	9813	ST9813	35B	Quellung	35B	CONCORDANT	160	Intermediate	NVT-only	NVT-only	Post-PCV7	NVT	NVT	South Africa	-30.5595	22.9375	Africa	2011	2011.33	M	>24<=44	P	pleural fluid	missing	Disease	Broth dilution	0.03	S	S	Broth dilution	2	S	Broth dilution	0.06	S	Broth dilution	2	I	Broth dilution	0.5	S	2--4--187	0.03	S	S	S	FolP	I
14412_1#35	ERR714572	9813	ST9813	35B	Quellung	35B	CONCORDANT	160	Intermediate	NVT-only	NVT-only	Pre-PCV	NVT	NVT	South Africa	-30.5595	22.9375	Africa	2007	2007	F	>2<=5	N	blood	missing	Disease	missing	missing	missing	missing	missing	missing	missing	missing	missing	missing	missing	missing	missing	E-test	0.75	I	2--4--187	0.03	S	S	S	FolP	I
12837_1#41	ERR568472	9813	ST9813	35B	Quellung	35B	CONCORDANT	160	Intermediate	NVT-only	NVT-only	Pre-PCV	NVT	NVT	South Africa	-30.5595	22.9375	Africa	2005	2005.33	F	>2<=5	missing	blood	missing	Disease	missing	missing	missing	missing	missing	missing	missing	missing	missing	missing	missing	missing	missing	E-test	0.75	I	2--4--187	0.03	S	S	S	FolP	I
12162_1#38	ERR490742	9813	ST9813	35B	Quellung	35B	CONCORDANT	160	Intermediate	NVT-only	NVT-only	Post-PCV13	NVT	NVT	South Africa	-30.5595	22.9375	Africa	2012	2012.75	M	<=2	missing	blood	missing	Disease	Broth dilution	0.015	S	S	Broth dilution	2	S	Broth dilution	0.06	S	Broth dilution	1	S	Broth dilution	0.5	S	2--4--187	0.03	S	S	S	neg	S
12291_6#20	ERR505911	9907	ST9907	6C	Quellung	6C	CONCORDANT	352	Rare	NA	NA	Post-PCV13	NVT	NVT	South Africa	-30.5595	22.9375	Africa	2012	2012	F	<=2	missing	blood	missing	Disease	Broth dilution	0.03	S	S	Broth dilution	4	S	Broth dilution	0.06	S	Broth dilution	2	I	Broth dilution	0.25	S	0--0--2	0.03	S	S	S	neg	S
12291_6#72	ERR505963	9923	ST9923	6B	Quellung	6B	CONCORDANT	13	Dominant	VT>=50%	VT>=50%	Post-PCV13	PCV7	VT	South Africa	-30.5595	22.9375	Africa	2012	2012.33	F	<=2	missing	blood	missing	Disease	Broth dilution	0.03	S	S	Broth dilution	2	S	Broth dilution	0.06	S	Broth dilution	2	I	Broth dilution	0.25	S	2--4--0	0.03	S	S	S	neg	S
11679_1#83	ERR434047	9925	ST9925	18C	Quellung	18C	CONCORDANT	414	Rare	NA	NA	Pre-PCV	PCV7	VT	Peru	-9.18997	-75.0152	South America	2009	2009.5	F	>5<=15	missing	blood	bacteremia	Disease	E-test	0.023	S	S	missing	missing	missing	E-test	0.047	S	missing	missing	missing	missing	missing	missing	12--4--0	0.03	S	S	S	neg	S
12291_6#80	ERR505971	9927	ST9927	19F	Quellung	19F	CONCORDANT	21	Dominant	VT-only	PCV13-VT-only	Post-PCV13	PCV7	VT	South Africa	-30.5595	22.9375	Africa	2012	2012.33	F	<=2	P	blood	missing	Disease	Broth dilution	0.12	R	S	Broth dilution	2	S	Broth dilution	0.06	S	Broth dilution	2	I	Broth dilution	4	R	0--gps47--gps23	0.03	S	S	S	FolA	I
9789_2#63	ERR316634	9930	ST9930	19F	missing	missing	Missing	21	Dominant	VT-only	PCV13-VT-only	Pre-PCV	PCV7	VT	Malawi	-13.2543	34.3015	Africa	2010	2010.75	M	>5<=15	missing	blood	septicaemia	Disease	Disc diffusion	missing	missing	missing	Disc diffusion	R (BSAC)	NA	Disc diffusion	S (BSAC)	NA	Disc diffusion	NA	missing	missing	missing	missing	24--gps7--gps13	0.25	R	R	S	FolA	I
10395_5#20	ERR352010	9931	ST9931	23B	Latex agglutination	23F	CONCORDANT to serogroup level	78	Intermediate	NVT-only	NVT-only	Pre-PCV	NVT	NVT	Togo	8.61954	0.824782	Africa	2011	2011.08	M	>2<=5	missing	csf	meningitis	Disease	Disc diffusion	25	NA	S	Disc diffusion	27	S	Disc diffusion	28	S	Disc diffusion	32	S	Disc diffusion	missing	missing	0--2--53	0.03	S	S	S	FolA,FolP	R
21127_2#57	ERR1788442	9942	ST9942	19A	QUELLUNG	19A	CONCORDANT	204	Intermediate	VT-only	PCV13-VT-only	Pre-PCV	PCV13	VT	BRAZIL	-14.235	-51.9253	South America	2008	2008.58	M	<=2	missing	csf	meningitis	Disease	BROTH DILUTION	0.125	R	S	Broth dilution	4	S	BROTH DILUTION	0.06	S	Disc diffusion	S (CLSI)	S	BROTH DILUTION	8	R	2--168--265	0.12	R	R	S	FolA,FolP	R
20957_7#124	ERR1764049	10043	ST10043	29	Quellung	29	CONCORDANT	241	Rare	NA	NA	Pre-PCV	NVT	NVT	Bangladesh	23.685	90.3563	Asia	2008	2008.92	F	<=2	missing	csf	meningitis	Disease	missing	missing	missing	missing	missing	missing	missing	missing	missing	missing	missing	missing	missing	missing	missing	missing	gps21--0--137	0.03	S	S	S	neg	S
14412_1#33	ERR714570	10065	ST10065	15A	Quellung	15A	CONCORDANT	11	Dominant	NVT>50%	NVT>50%	Pre-PCV	NVT	NVT	South Africa	-30.5595	22.9375	Africa	2008	2008.17	M	<=2	missing	blood	missing	Disease	Agar dilution	1	R	S	missing	missing	missing	missing	missing	missing	missing	missing	missing	E-test	32	R	2--0--3	0.03	S	S	S	neg	S
12291_5#44	ERR505846	10145	ST10145	33F	Quellung	33F	CONCORDANT	3	Dominant	NVT>50%	PCV20-VT-only	Post-PCV7	PCV15 (Merck)	NVT	USA	37.0902	-95.7129	North America	2009	2009.83	missing	<=2	missing	blood	missing	Disease	Broth dilution	0.03	S	S	Broth dilution	4	S	Broth dilution	0.03	S	Broth dilution	2	I	Broth dilution	2	I	2--0--6	0.03	S	S	S	FolP	I
13414_2#70	ERR600203	10173	ST10173	4	Quellung	4	CONCORDANT	427	Rare	NA	NA	Post-PCV13	PCV7	VT	USA	37.0902	-95.7129	North America	2012	2012.33	missing	<=2	missing	blood	missing	Disease	Broth dilution	0.03	S	S	Broth dilution	4	S	Broth dilution	0.03	S	Broth dilution	0.5	S	Broth dilution	2	I	3--0--0	0.03	S	S	S	FolP	I
13414_2#75	ERR600208	10177	ST10177	10A	Quellung	10A	CONCORDANT	30	Dominant	NVT>50%	NVT>50%	Post-PCV13	PCV20 (Pfizer)	NVT	USA	37.0902	-95.7129	North America	2012	2012	missing	<=2	missing	blood	missing	Disease	Broth dilution	0.03	S	S	Broth dilution	2	S	Broth dilution	0.06	S	Broth dilution	0.5	S	Broth dilution	1	I	2--0--0	0.03	S	S	S	FolP	I
15608_4#59	ERR876677	10450	ST10450	19F	Quellung	19F	CONCORDANT	175	Rare	NA	NA	Pre-PCV	PCV7	VT	Trinidad and Tobago	10.6918	-61.2225	North America	1998	1998.08	M	>24<=44	missing	blood	pneumonia	Disease	missing	missing	missing	missing	missing	missing	missing	missing	missing	missing	missing	missing	missing	missing	missing	missing	2--2--3	0.03	S	S	S	neg	S
15608_4#61	ERR876679	10455	ST10455	3	Quellung	3	CONCORDANT	363	Rare	NA	NA	Pre-PCV	PCV13	VT	Trinidad and Tobago	10.6918	-61.2225	North America	1998	1998.67	F	>65	missing	csf	meningitis	Disease	missing	missing	missing	missing	missing	missing	missing	missing	missing	missing	missing	missing	missing	missing	missing	missing	0--0--2	0.03	S	S	S	neg	S
17175_7#54	ERR1066247	10543	ST10543	16F	Quellung	16F	CONCORDANT	33	Dominant	NVT>50%	NVT>50%	Post-PCV13	NVT	NVT	South Africa	-30.5595	22.9375	Africa	2014	2014.17	F	<=2	P	blood	missing	Disease	Broth dilution	0.25	R	S	missing	missing	missing	Broth dilution	0.06	S	Broth dilution	1	S	Broth dilution	0.25	S	1--1--gps101	0.25	R	R	S	neg	S
17175_7#12	ERR1066205	10543	ST10543	16F	Quellung	16F	CONCORDANT	33	Dominant	NVT>50%	NVT>50%	Post-PCV13	NVT	NVT	South Africa	-30.5595	22.9375	Africa	2013	2013.58	F	>2<=5	N	nasopharynx	missing	Carriage	missing	missing	missing	missing	missing	missing	missing	missing	missing	missing	missing	missing	missing	missing	missing	missing	1--1--gps101	0.25	R	R	S	neg	S
17150_5#73	ERR1065806	10543	ST10543	16F	Quellung	16F	CONCORDANT	33	Dominant	NVT>50%	NVT>50%	Post-PCV13	NVT	NVT	South Africa	-30.5595	22.9375	Africa	2013	2013.5	F	>2<=5	missing	nasopharynx	missing	Carriage	missing	missing	missing	missing	missing	missing	missing	missing	missing	missing	missing	missing	missing	missing	missing	missing	1--1--gps101	0.25	R	R	S	neg	S
17150_5#31	ERR1065764	10543	ST10543	16F	Quellung	16F	CONCORDANT	33	Dominant	NVT>50%	NVT>50%	Post-PCV13	NVT	NVT	South Africa	-30.5595	22.9375	Africa	2013	2013.33	M	>2<=5	missing	nasopharynx	missing	Carriage	missing	missing	missing	missing	missing	missing	missing	missing	missing	missing	missing	missing	missing	missing	missing	missing	1--1--gps101	0.25	R	R	S	neg	S
17150_5#23	ERR1065756	10543	ST10543	16F	Quellung	16F	CONCORDANT	33	Dominant	NVT>50%	NVT>50%	Post-PCV13	NVT	NVT	South Africa	-30.5595	22.9375	Africa	2013	2013.33	F	>24<=44	P	nasopharynx	missing	Carriage	missing	missing	missing	missing	missing	missing	missing	missing	missing	missing	missing	missing	missing	missing	missing	missing	1--1--gps101	0.25	R	R	S	neg	S
17150_4#55	ERR1065694	10543	ST10543	16F	Quellung	16F	CONCORDANT	33	Dominant	NVT>50%	NVT>50%	Post-PCV7	NVT	NVT	South Africa	-30.5595	22.9375	Africa	2010	2010.33	M	<=2	N	nasopharynx	missing	Carriage	missing	missing	missing	missing	missing	missing	missing	missing	missing	missing	missing	missing	missing	missing	missing	missing	1--1--gps101	0.25	R	R	S	neg	S
17138_4#67	ERR1065550	10543	ST10543	16F	Quellung	16F	CONCORDANT	33	Dominant	NVT>50%	NVT>50%	Post-PCV13	NVT	NVT	South Africa	-30.5595	22.9375	Africa	2012	2012.83	M	>5<=15	P	nasopharynx	missing	Carriage	missing	missing	missing	missing	missing	missing	missing	missing	missing	missing	missing	missing	missing	missing	missing	missing	1--1--gps101	0.25	R	R	S	neg	S
17138_4#43	ERR1065526	10543	ST10543	16F	Quellung	16F	CONCORDANT	33	Dominant	NVT>50%	NVT>50%	Post-PCV13	NVT	NVT	South Africa	-30.5595	22.9375	Africa	2012	2012.83	F	>5<=15	P	nasopharynx	missing	Carriage	missing	missing	missing	missing	missing	missing	missing	missing	missing	missing	missing	missing	missing	missing	missing	missing	1--1--gps101	0.25	R	R	S	neg	S
17059_8#78	ERR1065374	10543	ST10543	16F	Quellung	16F	CONCORDANT	33	Dominant	NVT>50%	NVT>50%	Post-PCV13	NVT	NVT	South Africa	-30.5595	22.9375	Africa	2012	2012.33	F	>15<=24	N	nasopharynx	missing	Carriage	missing	missing	missing	missing	missing	missing	missing	missing	missing	missing	missing	missing	missing	missing	missing	missing	1--1--gps101	0.25	R	R	S	neg	S
17059_7#37	ERR1065241	10543	ST10543	16F	Quellung	16F	CONCORDANT	33	Dominant	NVT>50%	NVT>50%	Post-PCV13	NVT	NVT	South Africa	-30.5595	22.9375	Africa	2012	2012.5	F	>24<=44	P	nasopharynx	missing	Carriage	missing	missing	missing	missing	missing	missing	missing	missing	missing	missing	missing	missing	missing	missing	missing	missing	1--1--gps101	0.25	R	R	S	neg	S
15995_1#168	ERR925190	10543	ST10543	16F	Quellung	16F	CONCORDANT	33	Dominant	NVT>50%	NVT>50%	Post-PCV13	NVT	NVT	South Africa	-30.5595	22.9375	Africa	2013	2013.5	M	<=2	missing	nasopharynx	missing	Carriage	missing	missing	missing	missing	missing	missing	missing	missing	missing	missing	missing	missing	missing	missing	missing	missing	1--1--gps101	0.25	R	R	S	neg	S
15995_1#160	ERR925183	10543	ST10543	16F	Quellung	16F	CONCORDANT	33	Dominant	NVT>50%	NVT>50%	Post-PCV13	NVT	NVT	South Africa	-30.5595	22.9375	Africa	2013	2013.5	M	>5<=15	missing	nasopharynx	missing	Carriage	missing	missing	missing	missing	missing	missing	missing	missing	missing	missing	missing	missing	missing	missing	missing	missing	1--1--gps101	0.25	R	R	S	neg	S
15995_1#152	ERR925175	10543	ST10543	16F	Quellung	16F	CONCORDANT	33	Dominant	NVT>50%	NVT>50%	Post-PCV13	NVT	NVT	South Africa	-30.5595	22.9375	Africa	2013	2013.5	M	<=2	N	nasopharynx	missing	Carriage	missing	missing	missing	missing	missing	missing	missing	missing	missing	missing	missing	missing	missing	missing	missing	missing	1--1--gps101	0.25	R	R	S	neg	S
15873_1#48	ERR913105	10543	ST10543	16F	Quellung	16F	CONCORDANT	33	Dominant	NVT>50%	NVT>50%	Post-PCV7	NVT	NVT	South Africa	-30.5595	22.9375	Africa	2011	2011.67	M	>5<=15	missing	nasopharynx	missing	Carriage	missing	missing	missing	missing	missing	missing	missing	missing	missing	missing	missing	missing	missing	missing	missing	missing	1--1--gps101	0.25	R	R	S	neg	S
15841_5#4	ERR909233	10543	ST10543	16F	Quellung	16F	CONCORDANT	33	Dominant	NVT>50%	NVT>50%	Post-PCV7	NVT	NVT	South Africa	-30.5595	22.9375	Africa	2011	2011.33	F	<=2	missing	nasopharynx	missing	Carriage	missing	missing	missing	missing	missing	missing	missing	missing	missing	missing	missing	missing	missing	missing	missing	missing	1--1--gps101	0.25	R	R	S	neg	S
15841_4#71	ERR909205	10543	ST10543	16F	Quellung	16F	CONCORDANT	33	Dominant	NVT>50%	NVT>50%	Post-PCV13	NVT	NVT	South Africa	-30.5595	22.9375	Africa	2013	2013.33	M	>2<=5	missing	nasopharynx	missing	Carriage	missing	missing	missing	missing	missing	missing	missing	missing	missing	missing	missing	missing	missing	missing	missing	missing	1--1--gps101	0.25	R	R	S	neg	S
15841_4#65	ERR909199	10543	ST10543	16F	Quellung	16F	CONCORDANT	33	Dominant	NVT>50%	NVT>50%	Post-PCV7	NVT	NVT	South Africa	-30.5595	22.9375	Africa	2011	2011.67	F	<=2	missing	nasopharynx	missing	Carriage	missing	missing	missing	missing	missing	missing	missing	missing	missing	missing	missing	missing	missing	missing	missing	missing	1--1--gps101	0.25	R	R	S	neg	S
15841_3#78	ERR909117	10543	ST10543	16F	Quellung	16F	CONCORDANT	33	Dominant	NVT>50%	NVT>50%	Post-PCV7	NVT	NVT	South Africa	-30.5595	22.9375	Africa	2011	2011.67	F	<=2	missing	nasopharynx	missing	Carriage	missing	missing	missing	missing	missing	missing	missing	missing	missing	missing	missing	missing	missing	missing	missing	missing	1--1--gps101	0.25	R	R	S	FolA	I
15841_2#19	ERR908963	10543	ST10543	16F	Quellung	16F	CONCORDANT	33	Dominant	NVT>50%	NVT>50%	Post-PCV7	NVT	NVT	South Africa	-30.5595	22.9375	Africa	2011	2011.67	M	<=2	N	nasopharynx	missing	Carriage	missing	missing	missing	missing	missing	missing	missing	missing	missing	missing	missing	missing	missing	missing	missing	missing	1--1--gps101	0.25	R	R	S	neg	S
15841_2#11	ERR908955	10543	ST10543	16F	Quellung	16F	CONCORDANT	33	Dominant	NVT>50%	NVT>50%	Post-PCV7	NVT	NVT	South Africa	-30.5595	22.9375	Africa	2011	2011.67	F	>5<=15	missing	nasopharynx	missing	Carriage	missing	missing	missing	missing	missing	missing	missing	missing	missing	missing	missing	missing	missing	missing	missing	missing	1--1--gps101	0.25	R	R	S	neg	S
14913_7#66	ERR774350	10543	ST10543	16F	Quellung	16F	CONCORDANT	33	Dominant	NVT>50%	NVT>50%	Post-PCV13	NVT	NVT	South Africa	-30.5595	22.9375	Africa	2012	2012.58	F	>44<=65	N	blood	missing	Disease	Broth dilution	0.25	R	S	Broth dilution	2	S	Broth dilution	0.06	S	Broth dilution	2	I	Broth dilution	1	I	1--1--gps101	0.25	R	R	S	neg	S
14913_4#19	ERR774021	10543	ST10543	16F	Quellung	16F	CONCORDANT	33	Dominant	NVT>50%	NVT>50%	Post-PCV13	NVT	NVT	South Africa	-30.5595	22.9375	Africa	2012	2012.25	F	>5<=15	N	csf	missing	Disease	Broth dilution	0.25	R	S	Broth dilution	2	S	Broth dilution	0.03	S	Broth dilution	2	I	Broth dilution	1	I	1--1--gps101	0.25	R	R	S	neg	S
14412_2#56	ERR714688	10543	ST10543	16F	Quellung	16F	CONCORDANT	33	Dominant	NVT>50%	NVT>50%	Post-PCV7	NVT	NVT	South Africa	-30.5595	22.9375	Africa	2010	2010.75	M	<=2	N	blood	missing	Disease	Broth dilution	0.25	R	S	Broth dilution	4	S	Broth dilution	0.06	S	Broth dilution	2	I	Broth dilution	1	I	1--1--gps101	0.25	R	R	S	neg	S
13415_8#54	ERR633076	10543	ST10543	16F	Quellung	16F	CONCORDANT	33	Dominant	NVT>50%	NVT>50%	Pre-PCV	NVT	NVT	South Africa	-30.5595	22.9375	Africa	2009	2009.33	F	>24<=44	missing	csf	missing	Disease	Broth dilution	0.12	R	S	Broth dilution	4	S	Broth dilution	0.03	S	Broth dilution	2	I	Broth dilution	1	I	1--1--gps101	0.25	R	R	S	neg	S
19183_3#4	ERR1430802	10546	ST10546	6B	missing	missing	Missing	58	Intermediate	VT-only	PCV13-VT-only	Pre-PCV	PCV7	VT	The Gambia	13.4432	-15.3101	Africa	2009	2009.5	M	<=2	missing	nasopharynx	carriage	Carriage	missing	missing	missing	missing	missing	missing	missing	missing	missing	missing	missing	missing	missing	missing	missing	missing	12--4--0	0.03	S	S	S	FolP	I
15873_5#10	ERR913406	10546	ST10546	6B	missing	missing	Missing	58	Intermediate	VT-only	PCV13-VT-only	Pre-PCV	PCV7	VT	The Gambia	13.4432	-15.3101	Africa	2009	2009.67	M	<=2	missing	nasopharynx	carriage	Carriage	missing	missing	missing	missing	missing	missing	missing	missing	missing	missing	missing	missing	missing	missing	missing	missing	12--4--0	0.03	S	S	S	FolP	I
15873_2#52	ERR913204	10546	ST10546	6B	missing	missing	Missing	58	Intermediate	VT-only	PCV13-VT-only	Pre-PCV	PCV7	VT	The Gambia	13.4432	-15.3101	Africa	2009	2009.58	M	<=2	missing	nasopharynx	carriage	Carriage	missing	missing	missing	missing	missing	missing	missing	missing	missing	missing	missing	missing	missing	missing	missing	missing	12--4--0	0.03	S	S	S	FolP	I
15873_2#17	ERR913169	10546	ST10546	6B	missing	missing	Missing	58	Intermediate	VT-only	PCV13-VT-only	Pre-PCV	PCV7	VT	The Gambia	13.4432	-15.3101	Africa	2009	2009.83	M	<=2	missing	nasopharynx	carriage	Carriage	missing	missing	missing	missing	missing	missing	missing	missing	missing	missing	missing	missing	missing	missing	missing	missing	12--4--0	0.03	S	S	S	FolP	I
15531_4#70	ERR870072	10546	ST10546	6B	missing	missing	Missing	58	Intermediate	VT-only	PCV13-VT-only	Pre-PCV	PCV7	VT	The Gambia	13.4432	-15.3101	Africa	2009	2009.33	M	<=2	missing	nasopharynx	carriage	Carriage	missing	missing	missing	missing	missing	missing	missing	missing	missing	missing	missing	missing	missing	missing	missing	missing	12--4--0	0.03	S	S	S	FolP	I
15531_4#69	ERR870071	10546	ST10546	6B	missing	missing	Missing	58	Intermediate	VT-only	PCV13-VT-only	Pre-PCV	PCV7	VT	The Gambia	13.4432	-15.3101	Africa	2009	2009.33	M	<=2	missing	nasopharynx	carriage	Carriage	missing	missing	missing	missing	missing	missing	missing	missing	missing	missing	missing	missing	missing	missing	missing	missing	12--4--0	0.03	S	S	S	FolP	I
14520_7#59	ERR730482	10546	ST10546	6B	missing	missing	Missing	58	Intermediate	VT-only	PCV13-VT-only	Pre-PCV	PCV7	VT	The Gambia	13.4432	-15.3101	Africa	2009	2009.33	M	<=2	missing	nasopharynx	carriage	Carriage	missing	missing	missing	missing	missing	missing	missing	missing	missing	missing	missing	missing	missing	missing	missing	missing	12--4--0	0.03	S	S	S	FolP	I
14520_7#23	ERR730446	10546	ST10546	6B	missing	missing	Missing	58	Intermediate	VT-only	PCV13-VT-only	Pre-PCV	PCV7	VT	The Gambia	13.4432	-15.3101	Africa	2009	2009.25	M	<=2	missing	nasopharynx	carriage	Carriage	missing	missing	missing	missing	missing	missing	missing	missing	missing	missing	missing	missing	missing	missing	missing	missing	12--4--0	0.03	S	S	S	FolP	I
14520_7#20	ERR730443	10546	ST10546	6B	missing	missing	Missing	58	Intermediate	VT-only	PCV13-VT-only	Pre-PCV	PCV7	VT	The Gambia	13.4432	-15.3101	Africa	2009	2009.25	M	<=2	missing	nasopharynx	carriage	Carriage	missing	missing	missing	missing	missing	missing	missing	missing	missing	missing	missing	missing	missing	missing	missing	missing	12--4--0	0.03	S	S	S	FolP	I
14520_5#85	ERR730318	10546	ST10546	6B	missing	missing	Missing	58	Intermediate	VT-only	PCV13-VT-only	Pre-PCV	PCV7	VT	The Gambia	13.4432	-15.3101	Africa	2009	2009.5	M	<=2	missing	nasopharynx	carriage	Carriage	missing	missing	missing	missing	missing	missing	missing	missing	missing	missing	missing	missing	missing	missing	missing	missing	12--4--0	0.03	S	S	S	FolP	I
14520_5#23	ERR730256	10546	ST10546	6B	missing	missing	Missing	58	Intermediate	VT-only	PCV13-VT-only	Pre-PCV	PCV7	VT	The Gambia	13.4432	-15.3101	Africa	2009	2009.67	M	<=2	missing	nasopharynx	carriage	Carriage	missing	missing	missing	missing	missing	missing	missing	missing	missing	missing	missing	missing	missing	missing	missing	missing	12--4--0	0.03	S	S	S	FolP	I
14520_4#48	ERR730188	10546	ST10546	6B	missing	missing	Missing	58	Intermediate	VT-only	PCV13-VT-only	Pre-PCV	PCV7	VT	The Gambia	13.4432	-15.3101	Africa	2009	2009.33	M	<=2	missing	nasopharynx	carriage	Carriage	missing	missing	missing	missing	missing	missing	missing	missing	missing	missing	missing	missing	missing	missing	missing	missing	12--4--0	0.03	S	S	S	FolP	I
14520_4#33	ERR730173	10546	ST10546	6B	missing	missing	Missing	58	Intermediate	VT-only	PCV13-VT-only	Pre-PCV	PCV7	VT	The Gambia	13.4432	-15.3101	Africa	2009	2009.5	M	<=2	missing	nasopharynx	carriage	Carriage	missing	missing	missing	missing	missing	missing	missing	missing	missing	missing	missing	missing	missing	missing	missing	missing	12--4--0	0.03	S	S	S	FolP	I
16453_2#53	ERR984290	10552	ST10552	11B	missing	missing	Missing	220	Rare	NA	NA	Pre-PCV	NVT	NVT	The Gambia	13.4432	-15.3101	Africa	2009	2009.33	F	<=2	missing	nasopharynx	carriage	Carriage	missing	missing	missing	missing	missing	missing	missing	missing	missing	missing	missing	missing	missing	missing	missing	missing	1--4--0	0.03	S	S	S	FolA,FolP	R
16453_2#18	ERR984255	10552	ST10552	11B	missing	missing	Missing	220	Rare	NA	NA	Pre-PCV	NVT	NVT	The Gambia	13.4432	-15.3101	Africa	2009	2009.33	F	<=2	missing	nasopharynx	carriage	Carriage	missing	missing	missing	missing	missing	missing	missing	missing	missing	missing	missing	missing	missing	missing	missing	missing	1--4--0	0.03	S	S	S	FolA,FolP	R
15531_6#71	ERR870263	10552	ST10552	11B	missing	missing	Missing	220	Rare	NA	NA	Post-PCV13	NVT	NVT	The Gambia	13.4432	-15.3101	Africa	2014	2014	M	<=2	missing	blood	pneumonia	Disease	missing	missing	missing	missing	missing	missing	missing	missing	missing	missing	missing	missing	missing	missing	missing	missing	1--4--0	0.03	S	S	S	neg	S
15531_6#62	ERR870254	10552	ST10552	11B	missing	missing	Missing	220	Rare	NA	NA	Post-PCV13	NVT	NVT	The Gambia	13.4432	-15.3101	Africa	2014	2014.33	M	<=2	missing	blood	septicaemia	Disease	missing	missing	missing	missing	missing	missing	missing	missing	missing	missing	missing	missing	missing	missing	missing	missing	1--4--0	0.03	S	S	S	FolA,FolP	R
15531_6#27	ERR870219	10552	ST10552	11B	missing	missing	Missing	220	Rare	NA	NA	Post-PCV13	NVT	NVT	The Gambia	13.4432	-15.3101	Africa	2014	2014.5	F	<=2	missing	blood	pneumonia	Disease	missing	missing	missing	missing	missing	missing	missing	missing	missing	missing	missing	missing	missing	missing	missing	missing	1--4--0	0.03	S	S	S	FolA,FolP	R
15531_6#26	ERR870218	10552	ST10552	11B	missing	missing	Missing	220	Rare	NA	NA	Post-PCV13	NVT	NVT	The Gambia	13.4432	-15.3101	Africa	2014	2014.67	F	<=2	missing	blood	pneumonia	Disease	missing	missing	missing	missing	missing	missing	missing	missing	missing	missing	missing	missing	missing	missing	missing	missing	1--4--0	0.03	S	S	S	FolA,FolP	R
14520_5#33	ERR730266	10552	ST10552	11B	missing	missing	Missing	220	Rare	NA	NA	Pre-PCV	NVT	NVT	The Gambia	13.4432	-15.3101	Africa	2009	2009.92	F	<=2	missing	nasopharynx	carriage	Carriage	missing	missing	missing	missing	missing	missing	missing	missing	missing	missing	missing	missing	missing	missing	missing	missing	1--4--0	0.03	S	S	S	FolA,FolP	R
14520_4#83	ERR730222	10552	ST10552	11B	missing	missing	Missing	220	Rare	NA	NA	Pre-PCV	NVT	NVT	The Gambia	13.4432	-15.3101	Africa	2009	2009.67	F	<=2	missing	nasopharynx	carriage	Carriage	missing	missing	missing	missing	missing	missing	missing	missing	missing	missing	missing	missing	missing	missing	missing	missing	1--4--0	0.03	S	S	S	FolA,FolP	R
15874_1#7	ERR913489	10564	ST10564	17F	Quellung	17F	CONCORDANT	49	Intermediate	NVT-only	NVT-only	Post-PCV7	NVT	NVT	South Africa	-30.5595	22.9375	Africa	2011	2011.5	M	<=2	missing	nasopharynx	missing	Carriage	missing	missing	missing	missing	missing	missing	missing	missing	missing	missing	missing	missing	missing	missing	missing	missing	11--2--0	0.03	S	S	S	neg	S
15841_5#1	ERR909230	10564	ST10564	17F	Quellung	17F	CONCORDANT	49	Intermediate	NVT-only	NVT-only	Pre-PCV	NVT	NVT	South Africa	-30.5595	22.9375	Africa	2009	2009.67	M	>2<=5	missing	nasopharynx	missing	Carriage	missing	missing	missing	missing	missing	missing	missing	missing	missing	missing	missing	missing	missing	missing	missing	missing	11--2--0	0.03	S	S	S	neg	S
15841_2#80	ERR909024	10564	ST10564	17F	Quellung	17F	CONCORDANT	49	Intermediate	NVT-only	NVT-only	Post-PCV7	NVT	NVT	South Africa	-30.5595	22.9375	Africa	2011	2011.33	M	<=2	N	nasopharynx	missing	Carriage	missing	missing	missing	missing	missing	missing	missing	missing	missing	missing	missing	missing	missing	missing	missing	missing	11--2--0	0.03	S	S	S	neg	S
15841_1#88	ERR908937	10564	ST10564	17F	Quellung	17F	CONCORDANT	49	Intermediate	NVT-only	NVT-only	Pre-PCV	NVT	NVT	South Africa	-30.5595	22.9375	Africa	2009	2009.67	F	>24<=44	missing	nasopharynx	missing	Carriage	missing	missing	missing	missing	missing	missing	missing	missing	missing	missing	missing	missing	missing	missing	missing	missing	11--2--0	0.03	S	S	S	neg	S
13415_7#59	ERR632988	10564	ST10564	17F	Quellung	17F	CONCORDANT	49	Intermediate	NVT-only	NVT-only	Pre-PCV	NVT	NVT	South Africa	-30.5595	22.9375	Africa	2009	2009.25	M	>24<=44	missing	csf	missing	Disease	missing	missing	missing	missing	missing	missing	missing	missing	missing	missing	missing	missing	missing	Broth dilution	0.094	S	11--2--0	0.03	S	S	S	neg	S
15873_1#53	ERR913110	10577	ST10577	15BC	Quellung	15B	CONCORDANT	246	Rare	NA	NA	Post-PCV7	PCV20 (Pfizer)	NVT	South Africa	-30.5595	22.9375	Africa	2011	2011.67	M	>2<=5	missing	nasopharynx	missing	Carriage	missing	missing	missing	missing	missing	missing	missing	missing	missing	missing	missing	missing	missing	missing	missing	missing	2--4--2	0.03	S	S	S	FolA,FolP	R
15841_1#39	ERR908888	10577	ST10577	15BC	Quellung	15B	CONCORDANT	246	Rare	NA	NA	Pre-PCV	PCV20 (Pfizer)	NVT	South Africa	-30.5595	22.9375	Africa	2009	2009.58	F	<=2	missing	nasopharynx	missing	Carriage	missing	missing	missing	missing	missing	missing	missing	missing	missing	missing	missing	missing	missing	missing	missing	missing	2--4--2	0.03	S	S	S	FolA,FolP	R
15731_8#59	ERR900704	10577	ST10577	15BC	Quellung	15B	CONCORDANT	246	Rare	NA	NA	Pre-PCV	PCV20 (Pfizer)	NVT	South Africa	-30.5595	22.9375	Africa	2009	2009.5	F	<=2	missing	nasopharynx	missing	Carriage	missing	missing	missing	missing	missing	missing	missing	missing	missing	missing	missing	missing	missing	missing	missing	missing	2--4--2	0.03	S	S	S	FolA,FolP	R
15731_8#44	ERR900689	10577	ST10577	15BC	Quellung	15B	CONCORDANT	246	Rare	NA	NA	Pre-PCV	PCV20 (Pfizer)	NVT	South Africa	-30.5595	22.9375	Africa	2009	2009.5	F	<=2	N	nasopharynx	missing	Carriage	missing	missing	missing	missing	missing	missing	missing	missing	missing	missing	missing	missing	missing	missing	missing	missing	2--4--2	0.03	S	S	S	FolA,FolP	R
15731_8#4	ERR900649	10577	ST10577	15BC	Quellung	15B	CONCORDANT	246	Rare	NA	NA	Pre-PCV	PCV20 (Pfizer)	NVT	South Africa	-30.5595	22.9375	Africa	2009	2009.5	M	>2<=5	missing	nasopharynx	missing	Carriage	missing	missing	missing	missing	missing	missing	missing	missing	missing	missing	missing	missing	missing	missing	missing	missing	2--4--2	0.03	S	S	S	FolA,FolP	R
15731_8#36	ERR900681	10577	ST10577	15BC	Quellung	15B	CONCORDANT	246	Rare	NA	NA	Pre-PCV	PCV20 (Pfizer)	NVT	South Africa	-30.5595	22.9375	Africa	2009	2009.5	F	>5<=15	missing	nasopharynx	missing	Carriage	missing	missing	missing	missing	missing	missing	missing	missing	missing	missing	missing	missing	missing	missing	missing	missing	2--4--2	0.03	S	S	S	FolA,FolP	R
17794_8#13	ERR1192024	10591	ST10591	48	missing	missing	Missing	219	Rare	NA	NA	Pre-PCV	NVT	NVT	The Gambia	13.4432	-15.3101	Africa	2009	2009.08	F	<=2	missing	nasopharynx	carriage	Carriage	missing	missing	missing	missing	missing	missing	missing	missing	missing	missing	missing	missing	missing	missing	missing	missing	2--0--2	0.03	S	S	S	FolA,FolP	R
17794_7#1	ERR1191823	10591	ST10591	48	missing	missing	Missing	219	Rare	NA	NA	Pre-PCV	NVT	NVT	The Gambia	13.4432	-15.3101	Africa	2009	2009.17	F	<=2	missing	nasopharynx	carriage	Carriage	missing	missing	missing	missing	missing	missing	missing	missing	missing	missing	missing	missing	missing	missing	missing	missing	2--0--2	0.03	S	S	S	FolA,FolP	R
16453_2#9	ERR984246	10591	ST10591	48	missing	missing	Missing	219	Rare	NA	NA	Pre-PCV	NVT	NVT	The Gambia	13.4432	-15.3101	Africa	2009	2009.33	F	<=2	missing	nasopharynx	carriage	Carriage	missing	missing	missing	missing	missing	missing	missing	missing	missing	missing	missing	missing	missing	missing	missing	missing	2--0--2	0.03	S	S	S	FolA,FolP	R
16453_2#52	ERR984289	10591	ST10591	48	missing	missing	Missing	219	Rare	NA	NA	Pre-PCV	NVT	NVT	The Gambia	13.4432	-15.3101	Africa	2009	2009.33	F	<=2	missing	nasopharynx	carriage	Carriage	missing	missing	missing	missing	missing	missing	missing	missing	missing	missing	missing	missing	missing	missing	missing	missing	2--0--2	0.03	S	S	S	FolA,FolP	R
16453_2#12	ERR984249	10591	ST10591	48	missing	missing	Missing	219	Rare	NA	NA	Pre-PCV	NVT	NVT	The Gambia	13.4432	-15.3101	Africa	2009	2009.08	F	<=2	missing	nasopharynx	carriage	Carriage	missing	missing	missing	missing	missing	missing	missing	missing	missing	missing	missing	missing	missing	missing	missing	missing	2--0--2	0.03	S	S	S	FolA,FolP	R
16399_7#6	ERR997627	10591	ST10591	48	missing	missing	Missing	219	Rare	NA	NA	Pre-PCV	NVT	NVT	The Gambia	13.4432	-15.3101	Africa	2009	2009.33	F	<=2	missing	nasopharynx	carriage	Carriage	missing	missing	missing	missing	missing	missing	missing	missing	missing	missing	missing	missing	missing	missing	missing	missing	2--0--2	0.03	S	S	S	FolA,FolP	R
16399_7#52	ERR997673	10591	ST10591	48	missing	missing	Missing	219	Rare	NA	NA	Pre-PCV	NVT	NVT	The Gambia	13.4432	-15.3101	Africa	2009	2009.25	F	<=2	missing	nasopharynx	carriage	Carriage	missing	missing	missing	missing	missing	missing	missing	missing	missing	missing	missing	missing	missing	missing	missing	missing	2--0--2	0.03	S	S	S	FolA,FolP	R
14520_5#8	ERR730241	10591	ST10591	48	missing	missing	Missing	219	Rare	NA	NA	Pre-PCV	NVT	NVT	The Gambia	13.4432	-15.3101	Africa	2009	2009.5	F	<=2	missing	nasopharynx	carriage	Carriage	missing	missing	missing	missing	missing	missing	missing	missing	missing	missing	missing	missing	missing	missing	missing	missing	2--0--2	0.03	S	S	S	FolA,FolP	R
14520_4#49	ERR730189	10591	ST10591	48	missing	missing	Missing	219	Rare	NA	NA	Pre-PCV	NVT	NVT	The Gambia	13.4432	-15.3101	Africa	2009	2009.25	F	<=2	missing	nasopharynx	carriage	Carriage	missing	missing	missing	missing	missing	missing	missing	missing	missing	missing	missing	missing	missing	missing	missing	missing	2--0--2	0.03	S	S	S	FolA,FolP	R
17428_8#115	ERR1106738	10593	ST10593	17F	missing	missing	Missing	61	Intermediate	NVT-only	NVT-only	Pre-PCV	NVT	NVT	The Gambia	13.4432	-15.3101	Africa	2009	2009.33	F	<=2	missing	nasopharynx	carriage	Carriage	missing	missing	missing	missing	missing	missing	missing	missing	missing	missing	missing	missing	missing	missing	missing	missing	2--0--gps34	0.06	S	S	S	neg	S
16399_7#9	ERR997630	10593	ST10593	17F	missing	missing	Missing	61	Intermediate	NVT-only	NVT-only	Pre-PCV	NVT	NVT	The Gambia	13.4432	-15.3101	Africa	2009	2009.33	M	<=2	missing	nasopharynx	carriage	Carriage	missing	missing	missing	missing	missing	missing	missing	missing	missing	missing	missing	missing	missing	missing	missing	missing	2--0--gps34	0.06	S	S	S	neg	S
16399_6#49	ERR997590	10593	ST10593	17F	missing	missing	Missing	61	Intermediate	NVT-only	NVT-only	Pre-PCV	NVT	NVT	The Gambia	13.4432	-15.3101	Africa	2009	2009.33	M	<=2	missing	nasopharynx	carriage	Carriage	missing	missing	missing	missing	missing	missing	missing	missing	missing	missing	missing	missing	missing	missing	missing	missing	2--0--gps34	0.06	S	S	S	neg	S
15531_6#56	ERR870248	10593	ST10593	17F	missing	missing	Missing	61	Intermediate	NVT-only	NVT-only	Post-PCV13	NVT	NVT	The Gambia	13.4432	-15.3101	Africa	2014	2014	F	<=2	missing	csf	meningitis	Disease	missing	missing	missing	missing	missing	missing	missing	missing	missing	missing	missing	missing	missing	missing	missing	missing	2--0--gps34	0.06	S	S	S	neg	S
15531_6#4	ERR870196	10593	ST10593	17F	missing	missing	Missing	61	Intermediate	NVT-only	NVT-only	Pre-PCV	NVT	NVT	The Gambia	13.4432	-15.3101	Africa	2009	2009.5	M	>2<=5	missing	nasopharynx	carriage	Carriage	missing	missing	missing	missing	missing	missing	missing	missing	missing	missing	missing	missing	missing	missing	missing	missing	2--0--gps34	0.06	S	S	S	neg	S
15531_5#4	ERR870101	10593	ST10593	17F	missing	missing	Missing	61	Intermediate	NVT-only	NVT-only	Post-PCV13	NVT	NVT	The Gambia	13.4432	-15.3101	Africa	2014	2014.33	M	>2<=5	missing	blood	sepsis and nephrotic syndrome	Disease	missing	missing	missing	missing	missing	missing	missing	missing	missing	missing	missing	missing	missing	missing	missing	missing	2--0--gps34	0.06	S	S	S	neg	S
14520_5#87	ERR730320	10593	ST10593	17F	missing	missing	Missing	61	Intermediate	NVT-only	NVT-only	Post-PCV7	NVT	NVT	The Gambia	13.4432	-15.3101	Africa	2010	2010.17	F	<=2	missing	nasopharynx	carriage	Carriage	missing	missing	missing	missing	missing	missing	missing	missing	missing	missing	missing	missing	missing	missing	missing	missing	2--0--gps34	0.06	S	S	S	neg	S
17059_6#22	ERR1065133	10601	ST10601	NT	Quellung	NT	CONCORDANT	306	Rare	NA	NA	Post-PCV13	NVT	NVT	South Africa	-30.5595	22.9375	Africa	2013	2013.5	M	>2<=5	N	nasopharynx	missing	Carriage	missing	missing	missing	missing	missing	missing	missing	missing	missing	missing	missing	missing	missing	missing	missing	missing	gps14--27--28	0.12	R	R	S	FolA,FolP	R
17059_6#10	ERR1065121	10601	ST10601	NT	Quellung	NT	CONCORDANT	306	Rare	NA	NA	Post-PCV13	NVT	NVT	South Africa	-30.5595	22.9375	Africa	2013	2013.5	F	<=2	N	nasopharynx	missing	Carriage	missing	missing	missing	missing	missing	missing	missing	missing	missing	missing	missing	missing	missing	missing	missing	missing	gps14--27--28	0.12	R	R	S	FolA,FolP	R
15995_1#150	ERR925173	10601	ST10601	15BC	Quellung	15C	CONCORDANT	306	Rare	NA	NA	Post-PCV13	PCV20 (Pfizer)	NVT	South Africa	-30.5595	22.9375	Africa	2013	2013.5	M	<=2	missing	nasopharynx	missing	Carriage	missing	missing	missing	missing	missing	missing	missing	missing	missing	missing	missing	missing	missing	missing	missing	missing	gps14--27--28	0.12	R	R	S	FolA,FolP	R
15995_1#114	ERR925138	10601	ST10601	NT	Quellung	NT	CONCORDANT	306	Rare	NA	NA	Post-PCV13	NVT	NVT	South Africa	-30.5595	22.9375	Africa	2013	2013.5	M	<=2	missing	nasopharynx	missing	Carriage	missing	missing	missing	missing	missing	missing	missing	missing	missing	missing	missing	missing	missing	missing	missing	missing	gps14--27--28	0.12	R	R	S	FolA,FolP	R
15531_7#16	ERR870302	10606	ST10606	3	missing	missing	Missing	234	Rare	NA	NA	Pre-PCV	PCV13	VT	The Gambia	13.4432	-15.3101	Africa	2009	2009.33	M	>5<=15	missing	nasopharynx	carriage	Carriage	missing	missing	missing	missing	missing	missing	missing	missing	missing	missing	missing	missing	missing	missing	missing	missing	0--26--2	0.03	S	S	S	neg	S
15531_7#11	ERR870297	10606	ST10606	3	missing	missing	Missing	234	Rare	NA	NA	Pre-PCV	PCV13	VT	The Gambia	13.4432	-15.3101	Africa	2009	2009.5	F	>2<=5	missing	nasopharynx	carriage	Carriage	missing	missing	missing	missing	missing	missing	missing	missing	missing	missing	missing	missing	missing	missing	missing	missing	0--26--2	0.03	S	S	S	neg	S
15531_6#85	ERR870277	10606	ST10606	3	missing	missing	Missing	234	Rare	NA	NA	Pre-PCV	PCV13	VT	The Gambia	13.4432	-15.3101	Africa	2009	2009.5	F	>5<=15	missing	nasopharynx	carriage	Carriage	missing	missing	missing	missing	missing	missing	missing	missing	missing	missing	missing	missing	missing	missing	missing	missing	0--26--2	0.03	S	S	S	neg	S
14936_5#9	ERR774575	10609	ST10609	23F	missing	missing	Missing	328	Rare	NA	NA	Pre-PCV	PCV7	VT	Malawi	-13.2543	34.3015	Africa	2004	2004.58	M	>2<=5	missing	csf	meningitis	Disease	inferred as disc diffusion	S (BSAC)	NA	missing	missing	S (BSAC)	NA	missing	S (BSAC)	missing	disc diffusion	S (BSAC)	NA	disc diffusion	R (BSAC)	NA	0--0--2	0.03	S	S	S	FolA,FolP	R
14936_5#26	ERR774590	10609	ST10609	23F	missing	missing	Missing	328	Rare	NA	NA	Pre-PCV	PCV7	VT	Malawi	-13.2543	34.3015	Africa	2004	2004.58	F	<=2	missing	blood	bacteraemia	Disease	inferred as disc diffusion	S (BSAC)	NA	missing	missing	S (BSAC)	NA	missing	S (BSAC)	missing	disc diffusion	S (BSAC)	NA	disc diffusion	R (BSAC)	NA	0--0--2	0.03	S	S	S	FolA,FolP	R
12378_2#32	ERR516639	10609	ST10609	23F	missing	missing	Missing	328	Rare	NA	NA	Pre-PCV	PCV7	VT	Malawi	-13.2543	34.3015	Africa	1999	1999.33	missing	<=2	missing	blood	septicaemia	Disease	Disc diffusion	R (BSAC)	NA	R	Disc diffusion	S (BSAC)	NA	Disc diffusion	S (BSAC)	NA	Disc diffusion	S (BSAC)	NA	missing	missing	missing	0--0--2	0.03	S	S	S	FolA,FolP	R
14913_4#34	ERR774036	10617	ST10617	15BC	Quellung	15B	CONCORDANT	200	Intermediate	NVT-only	PCV20-VT-only	Post-PCV13	PCV20 (Pfizer)	NVT	South Africa	-30.5595	22.9375	Africa	2012	2012.17	F	<=2	N	blood	missing	Disease	Broth dilution	0.5	R	S	Broth dilution	4	S	Broth dilution	0.06	S	Broth dilution	2	I	Broth dilution	4	R	gps112--15--77	0.25	R	R	S	FolA,FolP	R
13414_8#16	ERR632883	10617	ST10617	15BC	Quellung	15B	CONCORDANT	200	Intermediate	NVT-only	PCV20-VT-only	Pre-PCV	PCV20 (Pfizer)	NVT	South Africa	-30.5595	22.9375	Africa	2006	2006.67	M	>2<=5	P	csf & blood	missing	Disease	Agar dilution	0.12	R	S	missing	missing	missing	missing	missing	missing	missing	missing	missing	E-test	1.5	I	gps112--15--77	0.25	R	R	S	FolP	I
17150_6#77	ERR1065903	10619	ST10619	19F	Quellung	19F	CONCORDANT	21	Dominant	VT-only	PCV13-VT-only	Post-PCV7	PCV7	VT	South Africa	-30.5595	22.9375	Africa	2010	2010.83	F	<=2	N	nasopharynx	missing	Carriage	missing	missing	missing	missing	missing	missing	missing	missing	missing	missing	missing	missing	missing	missing	missing	missing	15--gps133--gps168	2	R	R	S	FolA,FolP	R
17138_3#68	ERR1065458	10619	ST10619	19F	Quellung	19F	CONCORDANT	21	Dominant	VT-only	PCV13-VT-only	Post-PCV7	PCV7	VT	South Africa	-30.5595	22.9375	Africa	2010	2010.75	F	<=2	P	nasopharynx	missing	Carriage	missing	missing	missing	missing	missing	missing	missing	missing	missing	missing	missing	missing	missing	missing	missing	missing	15--gps133--gps168	2	R	R	S	FolA,FolP	R
17138_3#38	ERR1065428	10619	ST10619	19F	Quellung	19F	CONCORDANT	21	Dominant	VT-only	PCV13-VT-only	Post-PCV7	PCV7	VT	South Africa	-30.5595	22.9375	Africa	2010	2010.83	F	<=2	P	nasopharynx	missing	Carriage	missing	missing	missing	missing	missing	missing	missing	missing	missing	missing	missing	missing	missing	missing	missing	missing	15--gps133--gps168	2	R	R	S	FolA,FolP	R
14566_4#15	ERR730680	10619	ST10619	19F	Quellung	19F	CONCORDANT	21	Dominant	VT-only	PCV13-VT-only	Pre-PCV	PCV7	VT	South Africa	-30.5595	22.9375	Africa	2009	2009.75	F	<=2	N	blood	missing	Disease	Broth dilution	2	R	S	Broth dilution	2	S	Broth dilution	0.06	S	Broth dilution	2	I	Broth dilution	4	R	15--gps99--gps168	4	R	R	I	FolA,FolP	R
12837_3#22	ERR568627	10619	ST10619	19F	Quellung	19F	CONCORDANT	21	Dominant	VT-only	PCV13-VT-only	Pre-PCV	PCV7	VT	South Africa	-30.5595	22.9375	Africa	2006	2006.08	M	>2<=5	missing	blood	missing	Disease	Agar dilution	0.03	S	S	missing	missing	missing	missing	missing	missing	missing	missing	missing	E-test	32	R	0--gps45--gps16	0.12	R	R	S	FolA,FolP	R
15277_3#68	ERR845797	10621	ST10621	19A	missing	missing	Missing	461	Rare	NA	NA	Pre-PCV	PCV13	VT	Malawi	-13.2543	34.3015	Africa	2005	2005	missing	<=2	missing	blood	bacteraemia	Disease	inferred as disc diffusion	S (BSAC)	NA	missing	missing	S (BSAC)	NA	missing	S (BSAC)	missing	disc diffusion	S (BSAC)	NA	disc diffusion	R (BSAC)	NA	1--6--gps59	0.06	S	S	S	FolA,FolP	R
17794_8#87	ERR1192098	10626	ST10626	17F	missing	missing	Missing	40	Dominant	NVT>50%	NVT>50%	Pre-PCV	NVT	NVT	The Gambia	13.4432	-15.3101	Africa	2009	2009.25	M	<=2	missing	nasopharynx	carriage	Carriage	missing	missing	missing	missing	missing	missing	missing	missing	missing	missing	missing	missing	missing	missing	missing	missing	gps21--4--3	0.03	S	S	S	FolA,FolP	R
15531_4#72	ERR870074	10626	ST10626	17F	missing	missing	Missing	40	Dominant	NVT>50%	NVT>50%	Pre-PCV	NVT	NVT	The Gambia	13.4432	-15.3101	Africa	2009	2009.17	F	<=2	missing	nasopharynx	carriage	Carriage	missing	missing	missing	missing	missing	missing	missing	missing	missing	missing	missing	missing	missing	missing	missing	missing	gps21--4--3	0.03	S	S	S	FolA,FolP	R
14520_5#68	ERR730301	10626	ST10626	17F	missing	missing	Missing	40	Dominant	NVT>50%	NVT>50%	Post-PCV7	NVT	NVT	The Gambia	13.4432	-15.3101	Africa	2010	2010.17	M	<=2	missing	nasopharynx	carriage	Carriage	missing	missing	missing	missing	missing	missing	missing	missing	missing	missing	missing	missing	missing	missing	missing	missing	gps21--4--3	0.03	S	S	S	FolA,FolP	R
15841_5#62	ERR909291	10628	ST10628	19A	Quellung	19A	CONCORDANT	17	Dominant	VT>=50%	VT>=50%	Post-PCV7	PCV13	VT	South Africa	-30.5595	22.9375	Africa	2011	2011.33	M	<=2	missing	nasopharynx	missing	Carriage	missing	missing	missing	missing	missing	missing	missing	missing	missing	missing	missing	missing	missing	missing	missing	missing	gps22--13--19	0.25	R	R	S	FolA,FolP	R
19183_3#95	ERR1430893	10629	ST10629	19A	missing	missing	Missing	80	Intermediate	NVT>50%	NVT>50%	Pre-PCV	PCV13	VT	The Gambia	13.4432	-15.3101	Africa	2009	2009.92	M	<=2	missing	nasopharynx	carriage	Carriage	missing	missing	missing	missing	missing	missing	missing	missing	missing	missing	missing	missing	missing	missing	missing	missing	0--2--3	0.03	S	S	S	FolA,FolP	R
17794_7#118	ERR1191940	10629	ST10629	19A	missing	missing	Missing	80	Intermediate	NVT>50%	NVT>50%	Pre-PCV	PCV13	VT	The Gambia	13.4432	-15.3101	Africa	2009	2009.75	M	<=2	missing	nasopharynx	carriage	Carriage	missing	missing	missing	missing	missing	missing	missing	missing	missing	missing	missing	missing	missing	missing	missing	missing	0--2--3	0.03	S	S	S	FolA,FolP	R
14520_4#91	ERR730229	10629	ST10629	19A	missing	missing	Missing	80	Intermediate	NVT>50%	NVT>50%	Post-PCV7	PCV13	VT	The Gambia	13.4432	-15.3101	Africa	2010	2010.08	M	<=2	missing	nasopharynx	carriage	Carriage	missing	missing	missing	missing	missing	missing	missing	missing	missing	missing	missing	missing	missing	missing	missing	missing	0--2--3	0.03	S	S	S	FolA,FolP	R
14410_6#47	ERR714319	10629	ST10629	15A	missing	missing	Missing	80	Intermediate	NVT>50%	NVT>50%	Post-PCV13	NVT	NVT	The Gambia	13.4432	-15.3101	Africa	2012	2012.08	M	<=2	missing	lung aspirate	pneumonia	Disease	Disc diffusion	31	NA	S	missing	missing	missing	Disc diffusion	28	S	Disc diffusion	29	S	missing	missing	missing	23--2--3	0.03	S	S	S	FolA,FolP	R
15841_5#71	ERR909300	10639	ST10639	7C	Quellung	7C	CONCORDANT	93	Intermediate	NVT-only	NVT-only	Post-PCV7	NVT	NVT	South Africa	-30.5595	22.9375	Africa	2011	2011.33	F	>5<=15	missing	nasopharynx	missing	Carriage	missing	missing	missing	missing	missing	missing	missing	missing	missing	missing	missing	missing	missing	missing	missing	missing	0--0--0	0.03	S	S	S	neg	S
14913_4#17	ERR774019	10639	ST10639	7C	Quellung	7C	CONCORDANT	93	Intermediate	NVT-only	NVT-only	Post-PCV13	NVT	NVT	South Africa	-30.5595	22.9375	Africa	2012	2012.08	M	<=2	P	csf	missing	Disease	Broth dilution	0.03	S	S	Broth dilution	4	S	Broth dilution	0.06	S	Broth dilution	2	I	Broth dilution	1	I	0--0--0	0.03	S	S	S	neg	S
15531_2#54	ERR869867	10640	ST10640	6A	missing	missing	Missing	367	Rare	NA	NA	Post-PCV13	PCV13	VT	Malawi	-13.2543	34.3015	Africa	2014	2014.58	M	<=2	N	nasopharynx	carriage	Carriage	missing	missing	missing	missing	missing	missing	missing	missing	missing	missing	missing	missing	missing	missing	missing	missing	gps120--gps107--gps183	0.25	R	R	S	FolA,FolP	R
15378_4#63	ERR862511	10640	ST10640	6A	missing	missing	Missing	367	Rare	NA	NA	Post-PCV13	PCV13	VT	Malawi	-13.2543	34.3015	Africa	2014	2014.58	M	<=2	missing	nasopharynx	carriage	Carriage	missing	missing	missing	missing	missing	missing	missing	missing	missing	missing	missing	missing	missing	missing	missing	missing	gps120--gps107--gps183	0.25	R	R	S	FolA,FolP	R
15995_2#45	ERR925256	10641	ST10641	19F	Quellung	19F	CONCORDANT	90	Intermediate	VT-only	PCV13-VT-only	Post-PCV13	PCV7	VT	South Africa	-30.5595	22.9375	Africa	2013	2013.67	F	>5<=15	N	nasopharynx	missing	Carriage	missing	missing	missing	missing	missing	missing	missing	missing	missing	missing	missing	missing	missing	missing	missing	missing	gps5--gps57--gps84	0.25	R	R	S	FolA,FolP	R
15995_2#148	ERR925358	10641	ST10641	19F	Quellung	19F	CONCORDANT	90	Intermediate	VT-only	PCV13-VT-only	Post-PCV13	PCV7	VT	South Africa	-30.5595	22.9375	Africa	2013	2013.67	M	<=2	missing	nasopharynx	missing	Carriage	missing	missing	missing	missing	missing	missing	missing	missing	missing	missing	missing	missing	missing	missing	missing	missing	gps5--gps57--gps84	0.25	R	R	S	FolA,FolP	R
15873_1#83	ERR913140	10642	ST10642	9N	Quellung	9N	CONCORDANT	125	Intermediate	NVT-only	NVT-only	Post-PCV7	NVT	NVT	South Africa	-30.5595	22.9375	Africa	2011	2011.58	M	>2<=5	missing	nasopharynx	missing	Carriage	missing	missing	missing	missing	missing	missing	missing	missing	missing	missing	missing	missing	missing	missing	missing	missing	1--0--0	0.03	S	S	S	FolP	I
12837_3#16	ERR568621	10642	ST10642	9N	Quellung	9N	CONCORDANT	125	Intermediate	NVT-only	NVT-only	Pre-PCV	NVT	NVT	South Africa	-30.5595	22.9375	Africa	2005	2005.83	F	<=2	missing	blood	missing	Disease	missing	missing	missing	missing	missing	missing	missing	missing	missing	missing	missing	missing	missing	E-test	0.5	S	1--0--0	0.03	S	S	S	FolP	I
15873_1#58	ERR913115	10651	ST10651	16F	Quellung	16F	CONCORDANT	33	Dominant	NVT>50%	NVT>50%	Post-PCV7	NVT	NVT	South Africa	-30.5595	22.9375	Africa	2011	2011.5	M	<=2	missing	nasopharynx	missing	Carriage	missing	missing	missing	missing	missing	missing	missing	missing	missing	missing	missing	missing	missing	missing	missing	missing	1--0--0	0.03	S	S	S	FolP	I
15841_2#17	ERR908961	10651	ST10651	16F	Quellung	16F	CONCORDANT	33	Dominant	NVT>50%	NVT>50%	Post-PCV7	NVT	NVT	South Africa	-30.5595	22.9375	Africa	2011	2011.58	F	>15<=24	N	nasopharynx	missing	Carriage	missing	missing	missing	missing	missing	missing	missing	missing	missing	missing	missing	missing	missing	missing	missing	missing	1--0--0	0.03	S	S	S	FolP	I
15378_4#38	ERR862486	10660	ST10660	6B	missing	missing	Missing	366	Rare	NA	NA	Post-PCV13	PCV7	VT	Malawi	-13.2543	34.3015	Africa	2014	2014.5	M	<=2	missing	nasopharynx	carriage / pneumonia	Carriage	missing	missing	missing	missing	missing	missing	missing	missing	missing	missing	missing	missing	missing	missing	missing	missing	49--6--1	0.12	R	R	S	FolA	I
14936_6#76	ERR774730	10660	ST10660	6B	missing	missing	Missing	366	Rare	NA	NA	Post-PCV13	PCV7	VT	Malawi	-13.2543	34.3015	Africa	2014	2014.5	M	>2<=5	missing	nasopharynx	carriage / pneumonia	Carriage	missing	missing	missing	missing	missing	missing	missing	missing	missing	missing	missing	missing	missing	missing	missing	missing	49--6--1	0.12	R	R	S	FolA	I
15841_1#86	ERR908935	10662	ST10662	34	Quellung	34	CONCORDANT	34	Dominant	NVT>50%	NVT>50%	Pre-PCV	NVT	NVT	South Africa	-30.5595	22.9375	Africa	2009	2009.33	F	>5<=15	missing	nasopharynx	missing	Carriage	missing	missing	missing	missing	missing	missing	missing	missing	missing	missing	missing	missing	missing	missing	missing	missing	2--0--0	0.03	S	S	S	FolP	I
15841_1#38	ERR908887	10662	ST10662	34	Quellung	34	CONCORDANT	34	Dominant	NVT>50%	NVT>50%	Pre-PCV	NVT	NVT	South Africa	-30.5595	22.9375	Africa	2009	2009.33	M	<=2	missing	nasopharynx	missing	Carriage	missing	missing	missing	missing	missing	missing	missing	missing	missing	missing	missing	missing	missing	missing	missing	missing	2--0--0	0.03	S	S	S	FolP	I
17175_6#34	ERR1066136	10666	ST10666	7C	Quellung	7C	CONCORDANT	194	Intermediate	NVT-only	NVT-only	Post-PCV7	NVT	NVT	South Africa	-30.5595	22.9375	Africa	2010	2010.33	F	>24<=44	P	nasopharynx	missing	Carriage	missing	missing	missing	missing	missing	missing	missing	missing	missing	missing	missing	missing	missing	missing	missing	missing	0--0--3	0.03	S	S	S	neg	S
15995_1#63	ERR925089	10666	ST10666	7C	Quellung	7C	CONCORDANT	194	Intermediate	NVT-only	NVT-only	Pre-PCV	NVT	NVT	South Africa	-30.5595	22.9375	Africa	2009	2009.58	M	>5<=15	missing	nasopharynx	missing	Carriage	missing	missing	missing	missing	missing	missing	missing	missing	missing	missing	missing	missing	missing	missing	missing	missing	0--0--3	0.03	S	S	S	neg	S
15841_1#8	ERR908857	10666	ST10666	7C	Quellung	7C	CONCORDANT	194	Intermediate	NVT-only	NVT-only	Pre-PCV	NVT	NVT	South Africa	-30.5595	22.9375	Africa	2009	2009.58	F	>24<=44	missing	nasopharynx	missing	Carriage	missing	missing	missing	missing	missing	missing	missing	missing	missing	missing	missing	missing	missing	missing	missing	missing	0--0--3	0.03	S	S	S	neg	S
18456_1#26	ERR1288835	10668	ST10668	18A	missing	missing	Missing	61	Intermediate	NVT-only	NVT-only	Post-PCV13	NVT	NVT	Malawi	-13.2543	34.3015	Africa	2014	2014.33	M	<=2	missing	nasopharynx	carriage	Carriage	missing	missing	missing	missing	missing	missing	missing	missing	missing	missing	missing	missing	missing	missing	missing	missing	0--0--0	0.03	S	S	S	FolA,FolP	R
17870_7#45	ERR1202115	10668	ST10668	18A	missing	missing	Missing	61	Intermediate	NVT-only	NVT-only	Post-PCV13	NVT	NVT	Malawi	-13.2543	34.3015	Africa	2014	2014.67	M	<=2	N	nasopharynx	carriage / pneumonia	Carriage	missing	missing	missing	missing	missing	missing	missing	missing	missing	missing	missing	missing	missing	missing	missing	missing	0--0--157	0.03	S	S	S	FolA,FolP	R
15378_3#11	ERR862364	10668	ST10668	18A	Quellung	18C	CONCORDANT to serogroup level	61	Intermediate	NVT-only	NVT-only	Pre-PCV	NVT	NVT	Malawi	-13.2543	34.3015	Africa	2010	2010.08	F	<=2	N	nasopharynx	carriage	Carriage	missing	missing	missing	missing	missing	missing	missing	missing	missing	missing	missing	missing	missing	missing	missing	missing	0--0--0	0.03	S	S	S	FolA,FolP	R
14520_6#25	ERR730353	10672	ST10672	6B	missing	missing	Missing	47	Dominant	VT>=50%	VT>=50%	Pre-PCV	PCV7	VT	Ghana	13.4432	-15.3101	Africa	2011	2011.08	M	>2<=5	missing	nasopharynx	carriage	Carriage	missing	missing	missing	missing	missing	missing	missing	missing	missing	missing	missing	missing	missing	missing	missing	missing	2--2--293	0.06	S	S	S	FolA,FolP	R
14520_6#12	ERR730340	10672	ST10672	6B	missing	missing	Missing	47	Dominant	VT>=50%	VT>=50%	Pre-PCV	PCV7	VT	Ghana	13.4432	-15.3101	Africa	2011	2011.08	M	>2<=5	missing	nasopharynx	carriage	Carriage	missing	missing	missing	missing	missing	missing	missing	missing	missing	missing	missing	missing	missing	missing	missing	missing	2--2--293	0.06	S	S	S	FolA,FolP	R
15995_2#46	ERR925257	10680	ST10680	34	Quellung	34	CONCORDANT	34	Dominant	NVT>50%	NVT>50%	Post-PCV13	NVT	NVT	South Africa	-30.5595	22.9375	Africa	2013	2013.58	F	<=2	N	nasopharynx	missing	Carriage	missing	missing	missing	missing	missing	missing	missing	missing	missing	missing	missing	missing	missing	missing	missing	missing	2--27--0	0.06	S	S	S	FolA,FolP	R
15995_2#11	ERR925222	10680	ST10680	34	Quellung	34	CONCORDANT	34	Dominant	NVT>50%	NVT>50%	Post-PCV13	NVT	NVT	South Africa	-30.5595	22.9375	Africa	2013	2013.58	F	>24<=44	N	nasopharynx	missing	Carriage	missing	missing	missing	missing	missing	missing	missing	missing	missing	missing	missing	missing	missing	missing	missing	missing	2--27--0	0.06	S	S	S	FolA,FolP	R
12291_6#50	ERR505941	10681	ST10681	6A	Quellung	6A	CONCORDANT	47	Dominant	VT>=50%	VT>=50%	Post-PCV13	PCV13	VT	South Africa	-30.5595	22.9375	Africa	2012	2012	M	>15<=24	missing	blood	missing	Disease	Broth dilution	0.03	S	S	Broth dilution	4	S	Broth dilution	0.06	S	Broth dilution	8	R	Broth dilution	4	R	2--0--gps66	0.03	S	S	S	FolA,FolP	R
12837_1#20	ERR568452	10683	ST10683	19F	Quellung	19F	CONCORDANT	1	Dominant	VT-only	PCV13-VT-only	Pre-PCV	PCV7	VT	South Africa	-30.5595	22.9375	Africa	2005	2005.33	F	<=2	N	blood	missing	Disease	missing	missing	missing	missing	missing	missing	missing	missing	missing	missing	missing	missing	missing	E-test	2	I	2--0--2	0.03	S	S	S	FolP	I
12837_2#10	ERR568527	10687	ST10687	10A	Quellung	10A	CONCORDANT	421	Rare	NA	NA	Pre-PCV	PCV20 (Pfizer)	NVT	South Africa	-30.5595	22.9375	Africa	2005	2005	M	<=2	missing	csf	missing	Disease	missing	missing	missing	missing	missing	missing	missing	missing	missing	missing	missing	missing	missing	E-test	0.25	S	2--0--3	0.03	S	S	S	neg	S
12837_2#32	ERR568549	10692	ST10692	6A	Quellung	6A	CONCORDANT	356	Rare	NA	NA	Pre-PCV	PCV13	VT	South Africa	-30.5595	22.9375	Africa	2005	2005.58	F	>2<=5	missing	blood	missing	Disease	missing	missing	missing	missing	missing	missing	missing	missing	missing	missing	missing	missing	missing	E-test	0.75	I	0--6--gps76	0.03	S	S	S	FolP	I
12837_2#40	ERR568557	10694	ST10694	11A	Quellung	11A	CONCORDANT	422	Rare	NA	NA	Pre-PCV	PCV20 (Pfizer)	NVT	South Africa	-30.5595	22.9375	Africa	2005	2005.58	F	<=2	missing	blood	missing	Disease	missing	missing	missing	missing	missing	missing	missing	missing	missing	missing	missing	missing	missing	E-test	12	R	2--4--gps77	0.06	S	S	S	FolA,FolP	R
12837_2#74	ERR568591	10698	ST10698	15A	Quellung	15C	CONCORDANT to serogroup level	168	Intermediate	NVT-only	NVT-only	Pre-PCV	NVT	NVT	South Africa	-30.5595	22.9375	Africa	2005	2005.25	M	>24<=44	missing	csf	missing	Disease	Agar dilution	0.25	R	S	missing	missing	missing	missing	missing	missing	missing	missing	missing	E-test	16	R	gps105--gps45--gps16	0.25	R	R	S	FolP	I
12837_2#83	ERR568600	10699	ST10699	35F	Quellung	35F	CONCORDANT	423	Rare	NA	NA	Pre-PCV	NVT	NVT	South Africa	-30.5595	22.9375	Africa	2005	2005.67	F	>24<=44	P	blood	missing	Disease	missing	missing	missing	missing	missing	missing	missing	missing	missing	missing	missing	missing	missing	E-test	0.5	S	1--0--2	0.03	S	S	S	FolP	I
12837_3#32	ERR568636	10701	ST10701	6A	Quellung	6A	CONCORDANT	297	Rare	NA	NA	Pre-PCV	PCV13	VT	South Africa	-30.5595	22.9375	Africa	2005	2005.75	F	>2<=5	P	blood	missing	Disease	Agar dilution	0.12	R	S	missing	missing	missing	E-test	256	R	E-test	12	R	E-test	24	R	gps111--86--36	0.5	R	R	S	FolA,FolP	R
12837_3#35	ERR568639	10702	ST10702	13	Quellung	13	CONCORDANT	52	Intermediate	NVT>50%	NVT>50%	Pre-PCV	NVT	NVT	South Africa	-30.5595	22.9375	Africa	2005	2005.83	M	<=2	P	blood	missing	Disease	missing	missing	missing	missing	missing	missing	missing	missing	missing	missing	missing	missing	missing	E-test	1	I	1--4--0	0.03	S	S	S	FolP	I
12837_3#76	ERR568677	10704	ST10704	6A	Quellung	6A	CONCORDANT	13	Dominant	VT>=50%	VT>=50%	Pre-PCV	PCV13	VT	South Africa	-30.5595	22.9375	Africa	2006	2006.17	M	>2<=5	missing	blood	missing	Disease	missing	missing	missing	missing	missing	missing	missing	missing	missing	missing	missing	missing	missing	E-test	32	R	0--gps80--3	0.06	S	S	S	FolA,FolP	R
12837_4#58	ERR568744	10709	ST10709	19F	Quellung	19F	CONCORDANT	21	Dominant	VT-only	PCV13-VT-only	Pre-PCV	PCV7	VT	South Africa	-30.5595	22.9375	Africa	2006	2006.17	M	<=2	missing	blood	missing	Disease	Agar dilution	0.12	R	S	missing	missing	missing	missing	missing	missing	missing	missing	missing	E-test	4	R	gps4--gps20--gps13	0.25	R	R	S	FolA,FolP	R
12837_4#88	ERR570401	10713	ST10713	6A	Quellung	6A	CONCORDANT	13	Dominant	VT>=50%	VT>=50%	Pre-PCV	PCV13	VT	South Africa	-30.5595	22.9375	Africa	2006	2006.33	F	<=2	P	blood	missing	Disease	Agar dilution	0.06	S	S	missing	missing	missing	missing	missing	missing	missing	missing	missing	E-test	0.38	S	0--4--3	0.03	S	S	S	neg	S
12837_5#35	ERR570436	10714	ST10714	14	Quellung	14	CONCORDANT	90	Intermediate	VT-only	PCV13-VT-only	Pre-PCV	PCV7	VT	South Africa	-30.5595	22.9375	Africa	2005	2005.17	M	<=2	missing	blood	missing	Disease	Agar dilution	0.12	R	S	missing	missing	missing	missing	missing	missing	missing	missing	missing	E-test	32	R	gps105--gps45--gps63	0.25	R	R	S	FolA,FolP	R
12837_5#4	ERR570405	10715	ST10715	18A	Quellung	18A	CONCORDANT	61	Intermediate	NVT-only	NVT-only	Pre-PCV	NVT	NVT	South Africa	-30.5595	22.9375	Africa	2006	2006.33	F	>24<=44	P	csf + blood	missing	Disease	missing	missing	missing	missing	missing	missing	missing	missing	missing	missing	missing	missing	missing	E-test	0.38	S	0--0--0	0.03	S	S	S	neg	S
13154_4#4	ERR586462	10719	ST10719	23B	Quellung	23B	CONCORDANT	426	Rare	NA	NA	Pre-PCV	NVT	NVT	South Africa	-30.5595	22.9375	Africa	2005	2005.75	F	<=2	missing	csf + blood	missing	Disease	missing	missing	missing	missing	missing	missing	missing	missing	missing	missing	missing	missing	missing	E-test	0.25	S	0--2--0	0.03	S	S	S	neg	S
13353_7#62	ERR596409	10722	ST10722	19A	Quellung	19A	CONCORDANT	146	Rare	NA	NA	Post-PCV13	PCV13	VT	USA	37.0902	-95.7129	North America	2012	2012.67	missing	>65	missing	blood	missing	Disease	Broth dilution	0.03	S	S	Broth dilution	4	S	Broth dilution	0.03	S	Broth dilution	0.25	S	Broth dilution	0.25	S	2--4--0	0.03	S	S	S	neg	S
13414_1#42	ERR600111	10724	ST10724	23B	Quellung	23B	CONCORDANT	5	Dominant	VT>=50%	VT>=50%	Post-PCV7	NVT	NVT	USA	37.0902	-95.7129	North America	2009	2009.67	missing	>44<=65	missing	blood	missing	Disease	Broth dilution	0.5	R	S	Broth dilution	4	S	Broth dilution	0.06	S	Broth dilution	2	I	Broth dilution	0.25	S	7--1--1	0.25	R	R	S	neg	S
[truncated: 12,314 more rows]
[truncated: 14 more columns]

## Sheet: T2-GPSC assignment dataset
Taxon	ERR	GPSC	Study	Country	Continent	ST	Clinical Manifest
9789_5#15	ERR316859	5	GPS	Malawi	Africa	361	Carriage
14555_3#94	ERR736901	1	GPS	South Africa	Africa	271	Disease
13415_5#59	ERR600463	1	GPS	South Africa	Africa	271	Disease
6664_1#19	ERR049954	1	Chewapreecha et al	Thailand	Asia	236	Carriage
[truncated: 20,023 more rows]

## Sheet: T3-ST representatives dataset
One representative of each ST within the dominant GPSCs
[truncated: 1,176 more rows]

[truncated: 19 more sheets: T4-GPSC references, T5-Heritability dataset, T6-OR dataset, T7-MLST recombination, T8-GPSC summaries, T9-Serotype inference, T10-Resistance inference, T11-GPSC recombination, T12-GPSC penicillin, T13-GPSC MDR, T14-NVT penicillin resistance, T15-GPSC-serotype OR, T16-ST-serotype OR, T17-Serotype OR, T18 ST-GPSC conversion list, T19-Eburst, T20-GPSC representatives, T21-HierBAPS, Sheet1]
