# Supplementary material for: International genomic definition of pneumococcal lineages, to contextualise disease, antibiotic resistance and vaccine impact
Source: eBioMedicine. 2019 Apr 16;43:338–46. doi: 10.1016/j.ebiom.2019.04.021 (PMC6557916; doi:10.1016/j.ebiom.2019.04.021)
Supplement: Supplementary file 2 — GPS consortium members [file mmc2.xlsx]

## Sheet: Sheet1
First name	Initial	Surname	Affliation
Patrick	E	Akpaka	Department of Paraclinical Sciences, The University of the West Indies, St Augustine, Trinidad and Tobago
Samanta	CG	Almeida	Center of Bacteriology, Adolfo Lutz Institute, São Paulo, Brazil
Veeraraghavan		Balaji	Christian Medical College, Vellore, India
Houria		Belabbès	Ibn Rochd university-hospital center-Casablanca
Godfrey		Bigogo	Centre for Global Health Research, Kenya Medical Research Institute, Kisumu, Kenya
Abdullah	W	Brooks	International Centre for Diarrheal Diseases Research, Dhaka, Bangladesh
Philip	E	Carter	Institute of Environmental Science and Research Limited, Kenepuru Science Centre, Porirua, Zealand
Stuart	C	Clarke	Faculty of Medicine and Institute of Life Sciences, University of Southampton, UK
Alejandra		Corso	Instituto Nacional de Enfermedades Infecciosas, Argentina
Maria	CC	Brandileone	Center of Bacteriology, Adolfo Lutz Institute, São Paulo, Brazil
Alexander		Davydov	Belarusian State Medical University, Minsk, Belarus; The Republican Research and Practical Center for Epidemiology and Microbiology, Minsk, Belarus
Idrissa		Diawara	Faculty of Sciences and Techniques of Health, Mohammed VI University of Health Sciences (UM6SS)
Sanjay		Doiphode	Hamad Medical Corporation, Doha, Qatar
Ekaterina		Egorova	Gabrichevsky Epidemiology and Microbiology Research Institute, Moscow, Russia
Naima		Elmdaghri	Laboratoire of Microbiology, Faculty of Medicine and Pharmacy & Ibn Rochd University Hospital Center ,Casablanca, Morocco
Özgen	K	Eser	Hacettepe University Faculty of Medicine, Department of Medical Microbiology, 06100, Ankara, Turkey
Diego		Faccone	Instituto Nacional de Enfermedades Infecciosas, Argentina
Rebecca		Ford	Papua New Guinea Institute of Medical Research, PO Box 60, Goroka, 441, Eastern Highlands Province, Papua New Guinea
Paula		Gagetti	Instituto Nacional de Enfermedades Infecciosas, Argentina
Noga		Givon-Lavi	The Faculty of Health Sciences, Ben-Gurion University of the Negev, Beer-Sheva, Israel,
Md		Hasanuzzaman	Child Health Research Foundation, Department of Microbiology, Dhaka Shishu Hospital, Dhaka 1207, Bangladesh
Waleria		Hryniewicz	National Medicines Institute, Division of Clinical Microbiology and Infection Prevention, Warsaw, Poland
Margaret		Ip	Dept of Microbiology, Chinese Univ of Hong Kong
Rama		Kandasamy	Oxford Vaccine Group, Department of Paediatrics, University of Oxford, and the NIHR Oxford Biomedical Research Centre, Oxford, UK
Tamara		Kastrin	National Laboratory of Health, Environment and Food, Centre for Medical Microbiology, Department for Public Health Microbiology, Grablovičeva 44, 1000, Ljubljana, Slovenia
Jeremy		Keenan,	Francis I. Proctor Foundation, University of California, San Francisco, San Francisco, California, United States of America
Pierra	Y	Law	Department of Microbiology and Carol Yu Centre for Infection, The University of Hong Kong, Queen Mary Hospital, Hong Kong, China
Deborah		Lehmann	Telethon Kids institute, the University of Western Australia, Perth, WA
Yuan		Li	Respiratory Diseases Branch, Division of Bacterial Diseases, National Center for Immunization and Respiratory Diseases, Centers for Disease Control and Prevention, US Department of Health and Human Services, Atlanta, GA 30329, USA
Benjamin	J	Metcalf	Respiratory Diseases Branch, Division of Bacterial Diseases, National Center for Immunization and Respiratory Diseases, Centers for Disease Control and Prevention, US Department of Health and Human Services, Atlanta, GA 30329, USA
Jennifer		Moïsi	Agence de Médecine Préventive, Paris, France
Helio		Mucavele	Fundação Manhiça, Centro de Investigação em Saúde da Manhiça (CISM), Maputo, Moçambique
Michele		Nurse-Lucas	Department of Paraclinical Sciences, The University of the West Indies, St Augustine, Trinidad and Tobago
Stephen	K	Obaro	University of Nebraska Medical Center, Omaha, USA
Metka		Paragi	National Laboratory of Health, Environment and Food, Centre for Medical Microbiology, Department for Public Health Microbiology, Grablovičeva 44, 1000, Ljubljana, Slovenia
Andrew		Pollard	Oxford Vaccine Group, Department of Paediatrics, University of Oxford, and the NIHR Oxford Biomedical Research Centre, Oxford, UK
K	L	Ravikumar	Central Research Laboratory, Department of Microbiology, Kempegowda Institute of Medical Sciences Hospital & Research Center, Bangalore, India
Ewa		Sadowy	Department of Molecular Microbiology, National Medicines Institute, 00-725 Warsaw, Poland
Samir	K	Saha	Child Health Research Foundation, Dhaka, Bangladesh
Eric		Sampane-Donkor	Department of Medical Microbiology, School of Biomedical and Allied Health Sciences University of Ghana, Accra, Ghana
Shamala	D	Sekaran	MAHSA University, Selangor, Malaysia
Betuel		Sigauque	Fundação Manhiça / Centro de Investigação em Saúde da Manhiça (CISM); Maputo, Mozambique, Instituto Nacional de Saúde, Ministério de Saúde, Maputo, Mozambique
Sadia		Shakoor	Department of Pathology and Laboratory Medicine and Department of Paediatrics and Child Health, The Aga Khan University, Karachi 74800, Pakistan
Anna		Skoczynska	National Reference Centre for Bacterial Meningitis, Department of Epidemiology and Clinical Microbiology, National Medicines Institute, Warsaw, Poland
Kwan	S	Ko	Department of Molecular Cell Biology, Samsung Biomedical Research Institute, Sungkyunkwan University School of Medicine, Suwon, South Korea
Somporn		Srifuengfung	Department of Microbiology, Faculty of Medicine Siriraj Hopital, Mahidol University, Bangkok, Thailand
Peggy-Estelle		Tientcheu	Vaccines and Immunity Theme, MRC Unit, The Gambia
Leonid		Titov	The Republican Research and Practical Center for Epidemiology and Microbiology, Minsk, Belarus
Paul		Turner	Centre for Tropical Medicine and Global Health, Nuffield Department of Medicine, University of Oxford, Oxford, UK
Yulia		Urban	Gabrichevsky Epidemiology and Microbiology Research Institute, Moscow, Russia
Jennifer		Verani	Respiratory Diseases Branch, National Center for Immunization and Respiratory Diseases, Centers for Disease Control and Prevention, Atlanta, United States of America
Elena		Voropaeva	Gabrichevsky Epidemiology and Microbiology Research Institute, Moscow, Russia
Nicole		Wolter	Centre for Respiratory Diseases and Meningitis, National Institute for Communicable Diseases, Johannesburg, South Africa
